# Supplementary material for: 2,3,4-Tri-O-acetyl-β-d-xylosyl 2,4-dichloro­phenoxy­acetate
Source: Acta Crystallogr Sect E Struct Rep Online. 2008 Mar 5;64(Pt 4):o669. doi: 10.1107/S1600536808005837 (PMC2960953; doi:10.1107/S1600536808005837)
Supplement: Supplementary file 1 [file e-64-0o669-sup1.cif]

##############################################################################
###                                                                        ###
###        Electronic paper (Acta Crystallographica Section E)             ###
###                                                                        ###
##############################################################################
#                                                                            #
# This CIF contains the data in a paper accepted for publication in Acta     #
# Crystallographica Section E. It conforms to the requirements of Notes      #
# for Authors for Section E, and has been peer reviewed under the auspices   #
# of the IUCr Commission on Journals.                                        #
#                                                                            #
# Full details of the Crystallographic Information File format               #
# are given in the paper "The Crystallographic Information File (CIF):       #
# a New Standard Archive File for Crystallography" by S. R. Hall, F. H.      #
# Allen and I. D. Brown [Acta Cryst. (1991), A47, 655-685].                  #
#                                                                            #
# The current version of the core CIF dictionary is obtainable from          #
# ftp://ftp.iucr.org/pub/cif_core.dic. The current version number is 2.4.    #
#                                                                            #
# Software is freely available for graphical display of the structure(s) in  #
# this CIF.  For information consult the CIF home page http://www.iucr.org/  #
# cif/home.html                                                              #
#                                                                            #
# This file may be used for bona fide research purposes within the           #
# scientific community so long as proper attribution is given to the journal # 
# article from which it was obtained.                                        #
#                                                                            #
##############################################################################
                                             
data_global
_audit_creation_method     'from SHELXL-97 with Word-Perfect Macro PRPKAPPA'
_journal_date_recd_electronic     2008-01-11
_journal_date_accepted     2008-03-02
_journal_name_full     'Acta Crystallographica, Section E'
_journal_year     2008
_journal_volume     64
_journal_issue      4
_journal_page_first     o669
_journal_page_last     o669
_journal_paper_category     QO
_journal_coeditor_code     SI2071
_publ_contact_author_name     'Prof Yonghua Yang'
_publ_contact_author_address
;
State Key Laboratory of Pharmaceutical Biotechnology
School of life science
nanjing University
Hankou Road
nanjing,210093
People's Republic of China
;
_publ_contact_author_email     yangyh@nju.edu.cn
_publ_contact_author_fax     '86-25-83594374'
_publ_contact_author_phone     '86-25-83594374'
_publ_section_title
;
2,3,4-Tri-<i>O</i>-acetyl-\b-D-xylosyl 2,4-dichlorophenoxyacetate
;
loop_
    _publ_author_name
    _publ_author_footnote
    _publ_author_address
    'Wang, Xiaoming' ?
;
State Key Laboratory of Pharmaceutical Biotechnology
School of life science
nanjing University
Hankou Road
Nanjing 210093
People's Republic of China
;
    'Li, Xinyuan' ?
;
State Key Laboratory of Pharmaceutical Biotechnology
School of life science
nanjing University
Hankou Road
Nanjing 210093
People's Republic of China
;
    'Yin, Yale' ?
;
State Key Laboratory of Pharmaceutical Biotechnology
School of life science
nanjing University
Hankou Road
Nanjing 210093
People's Republic of China
;
    'Pang, Yanjun' ?
;
State Key Laboratory of Pharmaceutical Biotechnology
School of life science
nanjing University
Hankou Road
Nanjing 210093
People's Republic of China
;
    'Yang, Yonghua' ?
;
State Key Laboratory of Pharmaceutical Biotechnology
School of life science
nanjing University
Hankou Road
Nanjing 210093
People's Republic of China
;
data_I
_chemical_name_systematic
;
2,3,4-Tri-<i>O</i>-acetyl-\b-D-xylosyl 2,4-dichlorophenoxyacetate
;
_chemical_name_common     ?
_chemical_formula_moiety     'C19 H20 Cl2 O10'
_chemical_formula_sum     'C19 H20 Cl2 O10'
_chemical_formula_iupac     'C19 H20 Cl2 O10'
_chemical_formula_weight     479.25
_chemical_melting_point     ?
_symmetry_cell_setting     Monoclinic
_symmetry_space_group_name_H-M     'P 21'
_symmetry_space_group_name_Hall     'P 2yb'
loop_
    _symmetry_equiv_pos_as_xyz
    'x, y, z'
    '-x, y+1/2, -z'
_cell_length_a     5.6601(8)
_cell_length_b     23.129(3)
_cell_length_c     8.7456(13)
_cell_angle_alpha     90.00
_cell_angle_beta     104.281(2)
_cell_angle_gamma     90.00
_cell_volume     1109.5(3)
_cell_formula_units_Z     2
_cell_measurement_reflns_used     90
_cell_measurement_theta_min     2.40
_cell_measurement_theta_max     25.00
_cell_measurement_temperature     293(2)
_exptl_crystal_description     block
_exptl_crystal_colour     colourless
_exptl_crystal_size_max     0.45
_exptl_crystal_size_mid     0.23
_exptl_crystal_size_min     0.21
_exptl_crystal_density_diffrn     1.435
_exptl_crystal_density_meas     ?
_exptl_crystal_density_method     'not measured'
_exptl_crystal_F_000     496
_exptl_absorpt_coefficient_mu     0.345
_exptl_absorpt_correction_type     none
_exptl_absorpt_process_details     none
_exptl_absorpt_correction_T_min     ?
_exptl_absorpt_correction_T_max     ?
_exptl_special_details
;
;
_diffrn_ambient_temperature     293(2)
_diffrn_radiation_type     MoK\a
_diffrn_radiation_wavelength     0.71073
_diffrn_radiation_source     'fine-focus sealed tube'
_diffrn_radiation_monochromator     graphite
_diffrn_measurement_device_type     'Bruker SMART APEX CCD'
_diffrn_measurement_method     '\w and \f'
_diffrn_detector_area_resol_mean     9.00cm
_diffrn_reflns_number     5656
_diffrn_reflns_av_R_equivalents     0.08886
_diffrn_reflns_av_sigmaI/netI     0.0548
_diffrn_reflns_theta_min     2.40
_diffrn_reflns_theta_max     25.00
_diffrn_reflns_theta_full     25.00
_diffrn_measured_fraction_theta_max     0.999
_diffrn_measured_fraction_theta_full     0.999
_diffrn_reflns_limit_h_min     -6
_diffrn_reflns_limit_h_max     5
_diffrn_reflns_limit_k_min     -27
_diffrn_reflns_limit_k_max     15
_diffrn_reflns_limit_l_min     -9
_diffrn_reflns_limit_l_max     10
_diffrn_standards_number     ?
_diffrn_standards_interval_count     ?
_diffrn_standards_interval_time     ?
_diffrn_standards_decay_%     ?
_refine_special_details
;
 Refinement of F^2^ against ALL reflections.  The weighted R-factor wR and
 goodness of fit S are based on F^2^, conventional R-factors R are based
 on F, with F set to zero for negative F^2^. The threshold expression of
 F^2^ > 2sigma(F^2^) is used only for calculating R-factors(gt) etc. and is
 not relevant to the choice of reflections for refinement.  R-factors based
 on F^2^ are statistically about twice as large as those based on F, and R-
 factors based on ALL data will be even larger.
;
_reflns_number_total     3337
_reflns_number_gt     3044
_reflns_threshold_expression     I>2\s(I)
_refine_ls_structure_factor_coef     Fsqd
_refine_ls_matrix_type     full
_refine_ls_R_factor_all     0.0504
_refine_ls_R_factor_gt     0.0461
_refine_ls_wR_factor_gt     0.1161
_refine_ls_wR_factor_ref     0.1206
_refine_ls_goodness_of_fit_ref     1.035
_refine_ls_restrained_S_all     1.035
_refine_ls_number_reflns     3337
_refine_ls_number_parameters     284
_refine_ls_number_restraints     1
_refine_ls_hydrogen_treatment     constr
_refine_ls_weighting_scheme     calc
_refine_ls_weighting_details
              'w=1/[\s^2^(Fo^2^)+(0.0733P)^2^+0.2029P] where P=(Fo^2^+2Fc^2^)/3'
_atom_sites_solution_hydrogens     geom
_atom_sites_solution_primary     direct
_atom_sites_solution_secondary     difmap
_refine_ls_shift/su_max     0.000
_refine_ls_shift/su_mean     0.000
_refine_diff_density_max     0.289
_refine_diff_density_min     -0.313
_refine_ls_extinction_method     none
_refine_ls_extinction_coef     ?
_refine_ls_abs_structure_details     'Flack (1983), 1325 Friedel pairs'
_refine_ls_abs_structure_Flack     0.04(8)
loop_
    _atom_type_symbol
    _atom_type_description
    _atom_type_scat_dispersion_real
    _atom_type_scat_dispersion_imag
    _atom_type_scat_source
    'C' 'C' 0.0033 0.0016
                         'International Tables Vol C Tables 4.2.6.8 and 6.1.1.4'
    'H' 'H' 0.0000 0.0000
                         'International Tables Vol C Tables 4.2.6.8 and 6.1.1.4'
    'O' 'O' 0.0106 0.0060
                         'International Tables Vol C Tables 4.2.6.8 and 6.1.1.4'
    'Cl' 'Cl' 0.1484 0.1585
                         'International Tables Vol C Tables 4.2.6.8 and 6.1.1.4'
_computing_data_collection     'SMART (Bruker, 2003)'
_computing_cell_refinement     'SAINT-Plus (Bruker, 2003)'
_computing_data_reduction     'SAINT-Plus (Bruker, 2003)'
_computing_structure_solution     'SHELXS97 (Sheldrick, 2008)'
_computing_structure_refinement     'SHELXL97 (Sheldrick, 2008)'
_computing_molecular_graphics     'SHELXTL (Sheldrick, 2008)'
_computing_publication_material     'SHELXTL (Sheldrick, 2008)'
loop_
    _atom_site_type_symbol
    _atom_site_label
    _atom_site_fract_x
    _atom_site_fract_y
    _atom_site_fract_z
    _atom_site_U_iso_or_equiv
    _atom_site_adp_type
    _atom_site_calc_flag
    _atom_site_refinement_flags
    _atom_site_occupancy
    _atom_site_disorder_assembly
    _atom_site_disorder_group
    Cl Cl1 0.39611(18) 0.41178(5) 0.40852(13) 0.0708(3) Uani d . 1 . .
    Cl Cl2 -0.4306(3) 0.37317(8) -0.0324(2) 0.1303(7) Uani d . 1 . .
    O O1 0.2663(5) 0.31057(11) 0.5567(3) 0.0593(6) Uani d . 1 . .
    O O2 0.1992(6) 0.16524(12) 0.6787(3) 0.0662(7) Uani d . 1 . .
    O O3 0.3421(4) 0.20235(10) 0.4807(3) 0.0492(5) Uani d . 1 . .
    O O4 0.6349(4) 0.13402(10) 0.5269(3) 0.0501(6) Uani d . 1 . .
    O O5 0.1431(4) 0.15293(10) 0.1744(3) 0.0452(5) Uani d . 1 . .
    O O6 0.2612(5) 0.22405(14) 0.0364(4) 0.0748(9) Uani d . 1 . .
    O O7 0.4821(4) 0.08031(10) 0.0669(2) 0.0478(5) Uani d . 1 . .
    O O8 0.1649(6) 0.01975(16) 0.0038(4) 0.0854(10) Uani d . 1 . .
    O O9 0.7485(4) 0.00745(10) 0.2985(2) 0.0451(5) Uani d . 1 . .
    O O10 1.1379(4) 0.01306(11) 0.4309(3) 0.0552(6) Uani d . 1 . .
    C C1 -0.0205(8) 0.38597(19) 0.1966(5) 0.0648(10) Uani d . 1 . .
    H H1 0.0105 0.4181 0.1406 0.078 Uiso calc R 1 . .
    C C2 -0.2255(8) 0.3534(2) 0.1430(5) 0.0733(11) Uani d . 1 . .
    C C3 -0.2759(8) 0.30616(19) 0.2235(6) 0.0724(11) Uani d . 1 . .
    H H3 -0.4165 0.2846 0.1841 0.087 Uiso calc R 1 . .
    C C4 -0.1159(7) 0.29073(17) 0.3640(5) 0.0601(9) Uani d . 1 . .
    H H4 -0.1510 0.2592 0.4207 0.072 Uiso calc R 1 . .
    C C5 0.0968(6) 0.32194(15) 0.4211(4) 0.0502(8) Uani d . 1 . .
    C C6 0.1387(6) 0.36984(16) 0.3357(4) 0.0520(8) Uani d . 1 . .
    C C7 0.2153(9) 0.26725(17) 0.6570(4) 0.0632(10) Uani d . 1 . .
    H H7A 0.0481 0.2720 0.6641 0.076 Uiso calc R 1 . .
    H H7B 0.3196 0.2734 0.7617 0.076 Uiso calc R 1 . .
    C C8 0.2479(6) 0.20569(15) 0.6091(4) 0.0470(7) Uani d . 1 . .
    C C9 0.3960(5) 0.14523(14) 0.4394(3) 0.0406(6) Uani d . 1 . .
    H H9 0.2811 0.1173 0.4647 0.049 Uiso calc R 1 . .
    C C10 0.3903(5) 0.14345(14) 0.2641(3) 0.0396(6) Uani d . 1 . .
    H H10 0.5002 0.1726 0.2382 0.048 Uiso calc R 1 . .
    C C11 0.4660(5) 0.08292(14) 0.2273(3) 0.0383(6) Uani d . 1 . .
    H H11 0.3442 0.0550 0.2435 0.046 Uiso calc R 1 . .
    C C12 0.7106(5) 0.06757(13) 0.3323(4) 0.0407(6) Uani d . 1 . .
    H H12 0.8380 0.0917 0.3066 0.049 Uiso calc R 1 . .
    C C13 0.7069(6) 0.07587(15) 0.5044(4) 0.0462(7) Uani d . 1 . .
    H H13A 0.5931 0.0489 0.5323 0.055 Uiso calc R 1 . .
    H H13B 0.8676 0.0684 0.5719 0.055 Uiso calc R 1 . .
    C C14 0.1046(6) 0.19246(16) 0.0576(4) 0.0479(8) Uani d . 1 . .
    C C15 -0.1479(7) 0.1900(2) -0.0418(5) 0.0628(10) Uani d . 1 . .
    H H15A -0.2249 0.2269 -0.0404 0.094 Uiso calc R 1 . .
    H H15B -0.2378 0.1610 -0.0013 0.094 Uiso calc R 1 . .
    H H15C -0.1450 0.1804 -0.1481 0.094 Uiso calc R 1 . .
    C C16 0.3333(7) 0.04317(17) -0.0295(4) 0.0543(9) Uani d . 1 . .
    C C17 0.4131(10) 0.0352(2) -0.1786(5) 0.0802(14) Uani d . 1 . .
    H H17A 0.5523 0.0101 -0.1593 0.120 Uiso calc R 1 . .
    H H17B 0.4557 0.0721 -0.2148 0.120 Uiso calc R 1 . .
    H H17C 0.2827 0.0184 -0.2575 0.120 Uiso calc R 1 . .
    C C18 0.9736(5) -0.01395(15) 0.3484(4) 0.0439(7) Uani d . 1 . .
    C C19 0.9926(7) -0.07338(17) 0.2889(5) 0.0620(9) Uani d . 1 . .
    H H19A 1.0063 -0.0716 0.1818 0.093 Uiso calc R 1 . .
    H H19B 0.8497 -0.0950 0.2934 0.093 Uiso calc R 1 . .
    H H19C 1.1343 -0.0920 0.3531 0.093 Uiso calc R 1 . .
loop_
    _atom_site_aniso_label
    _atom_site_aniso_U_11
    _atom_site_aniso_U_22
    _atom_site_aniso_U_33
    _atom_site_aniso_U_12
    _atom_site_aniso_U_13
    _atom_site_aniso_U_23
    Cl1 0.0728(6) 0.0576(6) 0.0782(6) -0.0171(5) 0.0114(5) -0.0004(5)
    Cl2 0.1225(12) 0.1201(14) 0.1079(10) -0.0217(10) -0.0481(9) 0.0335(10)
    O1 0.0780(16) 0.0361(13) 0.0569(14) 0.0026(12) 0.0038(12) -0.0004(11)
    O2 0.100(2) 0.0457(16) 0.0624(16) 0.0022(14) 0.0379(14) 0.0033(12)
    O3 0.0682(14) 0.0353(13) 0.0468(12) 0.0000(10) 0.0191(10) -0.0025(10)
    O4 0.0557(13) 0.0461(15) 0.0444(12) 0.0009(10) 0.0044(10) -0.0115(10)
    O5 0.0425(11) 0.0481(14) 0.0462(12) -0.0016(9) 0.0130(9) 0.0082(10)
    O6 0.0692(16) 0.076(2) 0.0702(17) -0.0201(15) -0.0009(13) 0.0305(15)
    O7 0.0600(13) 0.0497(14) 0.0362(10) -0.0045(11) 0.0170(9) -0.0007(10)
    O8 0.090(2) 0.091(3) 0.0718(19) -0.0339(19) 0.0142(16) -0.0312(17)
    O9 0.0458(11) 0.0385(13) 0.0508(12) -0.0028(9) 0.0114(9) -0.0053(10)
    O10 0.0480(12) 0.0565(16) 0.0585(14) -0.0034(11) 0.0084(10) -0.0008(12)
    C1 0.075(2) 0.057(2) 0.058(2) -0.0028(19) 0.0095(17) 0.0090(18)
    C2 0.070(2) 0.067(3) 0.071(2) 0.001(2) -0.0058(19) 0.006(2)
    C3 0.065(2) 0.050(2) 0.095(3) -0.0128(18) 0.003(2) -0.003(2)
    C4 0.068(2) 0.037(2) 0.074(2) -0.0035(16) 0.0142(18) 0.0021(17)
    C5 0.0619(19) 0.0340(18) 0.0543(18) 0.0064(15) 0.0134(15) -0.0033(14)
    C6 0.0598(18) 0.0414(19) 0.0548(18) 0.0017(15) 0.0142(15) -0.0048(15)
    C7 0.097(3) 0.041(2) 0.052(2) 0.0103(19) 0.0190(19) -0.0014(17)
    C8 0.0599(18) 0.0381(19) 0.0414(15) 0.0056(14) 0.0095(14) 0.0016(14)
    C9 0.0506(16) 0.0316(16) 0.0395(15) -0.0021(13) 0.0112(12) -0.0031(12)
    C10 0.0399(14) 0.0401(17) 0.0389(14) -0.0072(12) 0.0099(11) 0.0027(13)
    C11 0.0443(14) 0.0404(17) 0.0331(13) -0.0098(12) 0.0150(11) -0.0017(12)
    C12 0.0418(15) 0.0334(17) 0.0477(16) -0.0036(13) 0.0125(12) -0.0020(13)
    C13 0.0502(16) 0.0423(19) 0.0442(16) 0.0044(14) 0.0081(13) -0.0024(14)
    C14 0.0517(17) 0.051(2) 0.0423(16) -0.0055(15) 0.0146(13) -0.0017(14)
    C15 0.0564(19) 0.073(3) 0.058(2) 0.0036(18) 0.0110(16) 0.0126(19)
    C16 0.069(2) 0.046(2) 0.0420(17) 0.0046(17) 0.0039(16) -0.0052(15)
    C17 0.132(4) 0.065(3) 0.044(2) 0.019(3) 0.023(2) -0.0076(19)
    C18 0.0437(17) 0.0473(19) 0.0421(16) -0.0012(14) 0.0136(13) 0.0055(13)
    C19 0.063(2) 0.051(2) 0.071(2) 0.0030(17) 0.0147(17) -0.0049(18)
_geom_special_details
;
 All esds (except the esd in the dihedral angle between two l.s. planes)
 are estimated using the full covariance matrix.  The cell esds are taken
 into account individually in the estimation of esds in distances, angles
 and torsion angles; correlations between esds in cell parameters are only
 used when they are defined by crystal symmetry.  An approximate (isotropic)
 treatment of cell esds is used for estimating esds involving l.s. planes.
;
loop_
    _geom_bond_atom_site_label_1
    _geom_bond_atom_site_label_2
    _geom_bond_site_symmetry_2
    _geom_bond_distance
    _geom_bond_publ_flag
    Cl1 C6 . 1.735(4) ?
    Cl2 C2 . 1.740(4) ?
    O1 C5 . 1.355(4) ?
    O1 C7 . 1.407(5) ?
    O2 C8 . 1.185(4) ?
    O3 C8 . 1.359(4) ?
    O3 C9 . 1.422(4) ?
    O4 C9 . 1.404(4) ?
    O4 C13 . 1.433(4) ?
    O5 C14 . 1.347(4) ?
    O5 C10 . 1.442(4) ?
    O6 C14 . 1.198(4) ?
    O7 C16 . 1.344(4) ?
    O7 C11 . 1.429(3) ?
    O8 C16 . 1.193(5) ?
    O9 C18 . 1.336(4) ?
    O9 C12 . 1.448(4) ?
    O10 C18 . 1.202(4) ?
    C1 C2 . 1.366(6) ?
    C1 C6 . 1.375(5) ?
    C1 H1 . 0.9300 ?
    C2 C3 . 1.367(6) ?
    C3 C4 . 1.381(6) ?
    C3 H3 . 0.9300 ?
    C4 C5 . 1.387(5) ?
    C4 H4 . 0.9300 ?
    C5 C6 . 1.389(5) ?
    C7 C8 . 1.508(5) ?
    C7 H7A . 0.9700 ?
    C7 H7B . 0.9700 ?
    C9 C10 . 1.526(4) ?
    C9 H9 . 0.9800 ?
    C10 C11 . 1.521(4) ?
    C10 H10 . 0.9800 ?
    C11 C12 . 1.503(4) ?
    C11 H11 . 0.9800 ?
    C12 C13 . 1.523(4) ?
    C12 H12 . 0.9800 ?
    C13 H13A . 0.9700 ?
    C13 H13B . 0.9700 ?
    C14 C15 . 1.479(5) ?
    C15 H15A . 0.9600 ?
    C15 H15B . 0.9600 ?
    C15 H15C . 0.9600 ?
    C16 C17 . 1.493(5) ?
    C17 H17A . 0.9600 ?
    C17 H17B . 0.9600 ?
    C17 H17C . 0.9600 ?
    C18 C19 . 1.483(5) ?
    C19 H19A . 0.9600 ?
    C19 H19B . 0.9600 ?
    C19 H19C . 0.9600 ?
loop_
    _geom_angle_atom_site_label_1
    _geom_angle_atom_site_label_2
    _geom_angle_atom_site_label_3
    _geom_angle_site_symmetry_1
    _geom_angle_site_symmetry_3
    _geom_angle
    _geom_angle_publ_flag
    C5 O1 C7 . . 118.3(3) ?
    C8 O3 C9 . . 114.5(2) ?
    C9 O4 C13 . . 111.5(2) ?
    C14 O5 C10 . . 118.0(2) ?
    C16 O7 C11 . . 117.4(3) ?
    C18 O9 C12 . . 117.8(2) ?
    C2 C1 C6 . . 118.0(4) ?
    C2 C1 H1 . . 121.0 ?
    C6 C1 H1 . . 121.0 ?
    C1 C2 C3 . . 122.1(4) ?
    C1 C2 Cl2 . . 118.9(4) ?
    C3 C2 Cl2 . . 119.1(3) ?
    C2 C3 C4 . . 119.4(4) ?
    C2 C3 H3 . . 120.3 ?
    C4 C3 H3 . . 120.3 ?
    C3 C4 C5 . . 120.4(4) ?
    C3 C4 H4 . . 119.8 ?
    C5 C4 H4 . . 119.8 ?
    O1 C5 C4 . . 125.3(3) ?
    O1 C5 C6 . . 116.6(3) ?
    C4 C5 C6 . . 118.0(3) ?
    C1 C6 C5 . . 122.1(3) ?
    C1 C6 Cl1 . . 118.7(3) ?
    C5 C6 Cl1 . . 119.2(3) ?
    O1 C7 C8 . . 116.2(3) ?
    O1 C7 H7A . . 108.2 ?
    C8 C7 H7A . . 108.2 ?
    O1 C7 H7B . . 108.2 ?
    C8 C7 H7B . . 108.2 ?
    H7A C7 H7B . . 107.4 ?
    O2 C8 O3 . . 124.6(3) ?
    O2 C8 C7 . . 122.9(3) ?
    O3 C8 C7 . . 112.5(3) ?
    O4 C9 O3 . . 105.7(2) ?
    O4 C9 C10 . . 108.8(2) ?
    O3 C9 C10 . . 109.1(2) ?
    O4 C9 H9 . . 111.0 ?
    O3 C9 H9 . . 111.0 ?
    C10 C9 H9 . . 111.0 ?
    O5 C10 C11 . . 108.1(2) ?
    O5 C10 C9 . . 108.6(2) ?
    C11 C10 C9 . . 107.4(2) ?
    O5 C10 H10 . . 110.8 ?
    C11 C10 H10 . . 110.8 ?
    C9 C10 H10 . . 110.8 ?
    O7 C11 C12 . . 108.5(2) ?
    O7 C11 C10 . . 109.6(2) ?
    C12 C11 C10 . . 110.7(2) ?
    O7 C11 H11 . . 109.3 ?
    C12 C11 H11 . . 109.3 ?
    C10 C11 H11 . . 109.3 ?
    O9 C12 C11 . . 105.2(2) ?
    O9 C12 C13 . . 111.2(2) ?
    C11 C12 C13 . . 109.8(2) ?
    O9 C12 H12 . . 110.2 ?
    C11 C12 H12 . . 110.2 ?
    C13 C12 H12 . . 110.2 ?
    O4 C13 C12 . . 109.1(3) ?
    O4 C13 H13A . . 109.9 ?
    C12 C13 H13A . . 109.9 ?
    O4 C13 H13B . . 109.9 ?
    C12 C13 H13B . . 109.9 ?
    H13A C13 H13B . . 108.3 ?
    O6 C14 O5 . . 122.9(3) ?
    O6 C14 C15 . . 125.2(3) ?
    O5 C14 C15 . . 111.8(3) ?
    C14 C15 H15A . . 109.5 ?
    C14 C15 H15B . . 109.5 ?
    H15A C15 H15B . . 109.5 ?
    C14 C15 H15C . . 109.5 ?
    H15A C15 H15C . . 109.5 ?
    H15B C15 H15C . . 109.5 ?
    O8 C16 O7 . . 123.5(3) ?
    O8 C16 C17 . . 126.1(4) ?
    O7 C16 C17 . . 110.4(4) ?
    C16 C17 H17A . . 109.5 ?
    C16 C17 H17B . . 109.5 ?
    H17A C17 H17B . . 109.5 ?
    C16 C17 H17C . . 109.5 ?
    H17A C17 H17C . . 109.5 ?
    H17B C17 H17C . . 109.5 ?
    O10 C18 O9 . . 122.5(3) ?
    O10 C18 C19 . . 125.5(3) ?
    O9 C18 C19 . . 112.0(3) ?
    C18 C19 H19A . . 109.5 ?
    C18 C19 H19B . . 109.5 ?
    H19A C19 H19B . . 109.5 ?
    C18 C19 H19C . . 109.5 ?
    H19A C19 H19C . . 109.5 ?
    H19B C19 H19C . . 109.5 ?
loop_
    _geom_torsion_atom_site_label_1
    _geom_torsion_atom_site_label_2
    _geom_torsion_atom_site_label_3
    _geom_torsion_atom_site_label_4
    _geom_torsion_site_symmetry_1
    _geom_torsion_site_symmetry_2
    _geom_torsion_site_symmetry_3
    _geom_torsion_site_symmetry_4
    _geom_torsion
    _geom_torsion_publ_flag
    C6 C1 C2 C3 . . . . 0.4(7) ?
    C6 C1 C2 Cl2 . . . . 179.7(3) ?
    C1 C2 C3 C4 . . . . 0.3(7) ?
    Cl2 C2 C3 C4 . . . . -179.0(4) ?
    C2 C3 C4 C5 . . . . -1.6(7) ?
    C7 O1 C5 C4 . . . . -6.4(5) ?
    C7 O1 C5 C6 . . . . 171.7(3) ?
    C3 C4 C5 O1 . . . . -179.8(4) ?
    C3 C4 C5 C6 . . . . 2.1(5) ?
    C2 C1 C6 C5 . . . . 0.2(6) ?
    C2 C1 C6 Cl1 . . . . -178.3(3) ?
    O1 C5 C6 C1 . . . . -179.7(3) ?
    C4 C5 C6 C1 . . . . -1.4(5) ?
    O1 C5 C6 Cl1 . . . . -1.2(4) ?
    C4 C5 C6 Cl1 . . . . 177.0(3) ?
    C5 O1 C7 C8 . . . . 78.3(4) ?
    C9 O3 C8 O2 . . . . -4.1(5) ?
    C9 O3 C8 C7 . . . . 174.8(3) ?
    O1 C7 C8 O2 . . . . -176.0(4) ?
    O1 C7 C8 O3 . . . . 5.0(5) ?
    C13 O4 C9 O3 . . . . 176.0(2) ?
    C13 O4 C9 C10 . . . . -66.9(3) ?
    C8 O3 C9 O4 . . . . -87.9(3) ?
    C8 O3 C9 C10 . . . . 155.2(3) ?
    C14 O5 C10 C11 . . . . -112.4(3) ?
    C14 O5 C10 C9 . . . . 131.3(3) ?
    O4 C9 C10 O5 . . . . 178.0(2) ?
    O3 C9 C10 O5 . . . . -67.1(3) ?
    O4 C9 C10 C11 . . . . 61.2(3) ?
    O3 C9 C10 C11 . . . . 176.1(2) ?
    C16 O7 C11 C12 . . . . 120.4(3) ?
    C16 O7 C11 C10 . . . . -118.6(3) ?
    O5 C10 C11 O7 . . . . 67.4(3) ?
    C9 C10 C11 O7 . . . . -175.5(2) ?
    O5 C10 C11 C12 . . . . -172.9(2) ?
    C9 C10 C11 C12 . . . . -55.9(3) ?
    C18 O9 C12 C11 . . . . 165.2(2) ?
    C18 O9 C12 C13 . . . . -76.0(3) ?
    O7 C11 C12 O9 . . . . -66.0(3) ?
    C10 C11 C12 O9 . . . . 173.7(2) ?
    O7 C11 C12 C13 . . . . 174.3(2) ?
    C10 C11 C12 C13 . . . . 54.0(3) ?
    C9 O4 C13 C12 . . . . 63.7(3) ?
    O9 C12 C13 O4 . . . . -171.9(2) ?
    C11 C12 C13 O4 . . . . -55.8(3) ?
    C10 O5 C14 O6 . . . . -8.1(5) ?
    C10 O5 C14 C15 . . . . 169.6(3) ?
    C11 O7 C16 O8 . . . . 12.6(5) ?
    C11 O7 C16 C17 . . . . -166.3(3) ?
    C12 O9 C18 O10 . . . . 6.7(4) ?
    C12 O9 C18 C19 . . . . -172.9(3) ?
loop_
    _geom_hbond_atom_site_label_D
    _geom_hbond_atom_site_label_H
    _geom_hbond_atom_site_label_A
    _geom_hbond_site_symmetry_A
    _geom_hbond_distance_DH
    _geom_hbond_distance_HA
    _geom_hbond_distance_DA
    _geom_hbond_angle_DHA
    _geom_hbond_publ_flag
    C3 H3 O6 1_455 0.93 2.41 3.322(6) 168 yes
    C9 H9 O10 1_455 0.98 2.54 3.381(4) 144 yes
    C11 H11 O10 1_455 0.98 2.44 3.296(4) 146 yes
