# Supplementary material for: 2,3,4-Tri-O-acetyl-β-d-xylosyl 2,4-dichloro­phenoxy­acetate
Source: Acta Crystallogr Sect E Struct Rep Online. 2008 Mar 5;64(Pt 4):o669. doi: 10.1107/S1600536808005837 (PMC2960953; doi:10.1107/S1600536808005837)
Supplement: Supplementary file 2 [file e-64-0o669-Isup2.hkl]

# 
# h,k,l, Fc-squared, Fo-squared, sigma(Fo-squared) and status flag 
# 
data_I
_shelx_title ' A in P2(1)' 
_shelx_refln_list_code          4 
_shelx_F_calc_maximum      112.37 
_exptl_crystal_F_000       496.00 
_reflns_d_resolution_high  0.8409 
 
loop_ 
 _symmetry_equiv_pos_as_xyz 
 'x, y, z' 
 '-x, y+1/2, -z' 
 
_cell_length_a     5.6601 
_cell_length_b    23.1291 
_cell_length_c     8.7456 
_cell_angle_alpha  90.000 
_cell_angle_beta  104.281 
_cell_angle_gamma  90.000 
 
_shelx_F_squared_multiplier     1.000 
 
loop_ 
 _refln_index_h 
 _refln_index_k 
 _refln_index_l 
 _refln_F_squared_calc 
 _refln_F_squared_meas 
 _refln_F_squared_sigma 
 _refln_observed_status 
   1 -27   0       20.74       27.64      1.87 o 
   0 -26   0       20.30       23.96      3.23 o 
   1 -26   0        9.83       11.92      1.72 o 
   2 -26   0       12.29       16.56      2.24 o 
   1 -25   0        6.63        7.37      1.37 o 
   2 -25   0        3.21        2.64      1.30 o 
   0 -24   0       37.94       34.64      3.16 o 
   1 -24   0       38.43       38.56      1.78 o 
   2 -24   0       17.26       20.94      2.09 o 
   3 -24   0        2.37        2.64      1.85 o 
   1 -23   0       38.99       46.29      1.84 o 
   2 -23   0        3.15        6.73      1.32 o 
   3 -23   0       50.85       54.53      4.89 o 
   0 -22   0       35.92       36.82      3.02 o 
   1 -22   0      126.77      128.06      2.54 o 
   2 -22   0        5.94        8.75      1.89 o 
   3 -22   0        0.78        1.56      2.59 o 
   1 -21   0       23.54       22.01      1.49 o 
   2 -21   0       15.26       19.05      1.61 o 
   3 -21   0        0.13       -0.57      1.46 o 
   4 -21   0       15.24       24.76      2.51 o 
   0 -20   0      116.52      106.56      4.00 o 
   1 -20   0        1.67        5.54      1.17 o 
   2 -20   0      306.49      330.75     16.76 o 
   3 -20   0        1.77        4.43      1.60 o 
   4 -20   0       12.43       16.55      2.11 o 
   1 -19   0      378.15      389.84     13.63 o 
   2 -19   0      378.99      393.68     16.01 o 
   3 -19   0       56.60       55.19      1.88 o 
   4 -19   0       19.15       20.58      2.16 o 
   0 -18   0      767.97      800.90      8.87 o 
   1 -18   0      280.19      300.24      9.17 o 
   2 -18   0       45.17       51.81      2.85 o 
   3 -18   0       38.49       30.98      3.12 o 
   4 -18   0       57.35       59.66      8.23 o 
   1 -17   0      430.20      401.42     13.65 o 
   2 -17   0      188.55      188.80      9.72 o 
   3 -17   0       62.08       69.66      7.24 o 
   4 -17   0        1.14        3.05      1.49 o 
   5 -17   0        1.36        0.63      1.47 o 
   0 -16   0      420.37      411.80      6.02 o 
   1 -16   0      132.91      124.52      4.89 o 
   2 -16   0       19.66       17.84      1.25 o 
   3 -16   0       37.16       39.69      4.53 o 
   4 -16   0       27.45       33.77      2.45 o 
   5 -16   0       33.99       34.36      4.35 o 
   1 -15   0      152.63      132.45      4.73 o 
   2 -15   0      108.84      111.47      5.62 o 
   3 -15   0      340.93      375.67     21.94 o 
   4 -15   0       94.98      113.06     12.93 o 
   5 -15   0        3.60        3.93      2.29 o 
   0 -14   0     1596.39     1719.03     11.21 o 
   1 -14   0      160.44      180.14      7.15 o 
   2 -14   0       88.65       88.50      6.52 o 
   3 -14   0      375.72      470.67     23.12 o 
   4 -14   0       55.50       66.51      7.63 o 
   5 -14   0       25.25       27.33      3.54 o 
   1 -13   0      360.10      352.34     17.98 o 
   2 -13   0      345.70      359.94     19.28 o 
   3 -13   0      226.45      258.23     15.64 o 
   4 -13   0      129.49      121.36      5.30 o 
   5 -13   0        4.97        7.46      1.57 o 
   0 -12   0      403.65      379.65      4.92 o 
   1 -12   0      412.41      420.38     25.18 o 
   2 -12   0       16.71       14.36      0.78 o 
   3 -12   0      285.33      306.24     15.65 o 
   4 -12   0       36.52       33.14      2.23 o 
   5 -12   0        3.68        7.40      2.03 o 
   1 -11   0     1029.18     1095.00     57.94 o 
   2 -11   0      453.76      470.23     29.41 o 
   3 -11   0      171.98      187.55      7.46 o 
   4 -11   0       78.35       99.22      4.59 o 
   5 -11   0       12.88       13.93      1.69 o 
   0 -10   0     1163.83     1098.10      7.50 o 
   1 -10   0       50.10       55.39      2.60 o 
   2 -10   0      313.64      395.60     28.43 o 
   3 -10   0      311.00      341.30     18.00 o 
   4 -10   0      130.52      142.64     12.30 o 
   5 -10   0       39.39       34.42      2.98 o 
   6 -10   0       15.56       21.44      2.89 o 
   1  -9   0        1.48        0.75      0.81 o 
   2  -9   0     1559.42     1731.20    103.45 o 
   3  -9   0       50.19       45.38      2.39 o 
   4  -9   0       38.17       40.37      3.61 o 
   5  -9   0       57.85       62.90      3.52 o 
   6  -9   0       21.90       26.99      3.10 o 
   0  -8   0     3320.80     3240.06     12.39 o 
   1  -8   0       15.21       21.24      1.43 o 
   2  -8   0       87.16      105.44      5.60 o 
   3  -8   0       71.21       81.89      6.61 o 
   4  -8   0      430.01      532.23     58.47 o 
   5  -8   0      217.08      231.45      5.74 o 
   6  -8   0        1.33        1.22      2.08 o 
   1  -7   0     1297.16     1378.53     76.35 o 
   2  -7   0      111.80      135.35     11.96 o 
   3  -7   0      207.17      235.08     15.14 o 
   4  -7   0      178.07      192.94     21.15 o 
   5  -7   0       46.00       53.82      3.44 o 
   6  -7   0        2.17        0.46      2.07 o 
   0  -6   0     5404.67     5755.58     17.81 o 
   1  -6   0     2594.25     2751.04    150.28 o 
   2  -6   0     1204.30     1410.76    109.86 o 
   3  -6   0      273.02      264.72     20.23 o 
   4  -6   0      107.83      102.85      3.50 o 
   5  -6   0       10.70       10.56      2.26 o 
   6  -6   0        0.53       -2.78      1.86 o 
   1  -5   0     2842.01     3309.99    193.38 o 
   2  -5   0      907.69      999.52     71.18 o 
   3  -5   0       62.88       59.13      6.92 o 
   4  -5   0       26.08       30.71      2.31 o 
   5  -5   0      127.94      134.98      4.69 o 
   6  -5   0       11.11       13.23      2.75 o 
   1  -4   0     3624.79     4182.77    323.40 o 
   2  -4   0     1844.12     2114.39    148.82 o 
   3  -4   0       96.03      100.63     13.25 o 
   4  -4   0      373.86      379.78      6.12 o 
   5  -4   0      234.30      253.83      5.99 o 
   6  -4   0        0.11       -1.76      1.93 o 
   1  -3   0     1465.63     1625.21    131.94 o 
   2  -3   0      380.81      459.00     64.39 o 
   3  -3   0     1065.78     1093.64      8.64 o 
   4  -3   0      165.58      152.50      4.09 o 
   5  -3   0      111.03      115.94      4.34 o 
   6  -3   0        4.30        2.41      2.20 o 
   1  -2   0     1258.29     1319.99     97.33 o 
   2  -2   0     2118.53     2338.57    310.74 o 
   3  -2   0       97.15      100.06      2.89 o 
   4  -2   0       35.63       35.78      2.45 o 
   5  -2   0       61.33       62.39      3.50 o 
   6  -2   0       24.59       25.91      3.02 o 
   1  -1   0     3810.98     4229.57    584.52 o 
   2  -1   0      173.09      170.94      2.85 o 
   3  -1   0      210.77      206.30      3.92 o 
   4  -1   0      177.95      177.08      4.36 o 
   5  -1   0       12.59       14.11      2.33 o 
   6  -1   0        8.64       11.23      2.62 o 
   1   0   0      811.52      793.55      4.67 o 
   2   0   0      927.79      974.86      6.69 o 
   3   0   0       20.80       21.09      1.80 o 
   4   0   0       71.46       88.49      3.27 o 
   5   0   0        3.98        4.67      1.89 o 
   6   0   0        3.39        2.60      2.10 o 
   1   1   0     3795.53     3718.07     13.50 o 
   2   1   0      173.59      177.54      2.93 o 
   3   1   0      211.07      215.71      4.02 o 
   4   1   0      178.83      179.05      4.38 o 
   5   1   0       12.21       10.67      2.20 o 
   6   1   0        8.74        8.76      2.52 o 
   1   2   0     1303.35     1176.91      5.99 o 
   2   2   0     2142.05     2075.06     10.06 o 
   3   2   0       96.87       97.75      2.87 o 
   4   2   0       35.43       38.86      2.52 o 
   5   2   0       61.50       65.33      3.56 o 
   6   2   0       23.75       23.54      3.06 o 
   1   3   0     1481.97     1380.84      6.66 o 
   2   3   0      389.83      408.53      4.38 o 
   3   3   0     1055.14     1095.42      8.78 o 
   4   3   0      163.56      149.39      4.13 o 
   5   3   0      110.21      111.61      4.26 o 
   6   3   0        4.62        8.19      2.41 o 
   1   4   0     3556.59     3450.85     12.60 o 
   2   4   0     1846.02     1852.14      9.52 o 
   3   4   0       95.80       88.03      2.72 o 
   4   4   0      373.42      366.43      6.14 o 
   5   4   0      236.46      246.35      5.97 o 
   6   4   0        0.08       -0.88      1.99 o 
   1   5   0     2817.69     2843.04     10.90 o 
   2   5   0      916.96      871.70      6.46 o 
   3   5   0       61.71       49.09      2.22 o 
   4   5   0       27.24       25.74      2.33 o 
   5   5   0      127.68      135.67      4.67 o 
   6   5   0       11.64        9.51      2.51 o 
   1   6   0     2626.28     2462.61      9.83 o 
   2   6   0     1224.16     1226.58      7.73 o 
   3   6   0      272.88      236.88      4.23 o 
   4   6   0      107.41       97.42      3.52 o 
   5   6   0       11.58       12.62      2.45 o 
   6   6   0        0.53        2.16      2.24 o 
   1   7   0     1319.66     1265.37      6.35 o 
   2   7   0      102.67       98.38      2.35 o 
   3   7   0      215.32      218.43      4.09 o 
   4   7   0      176.45      160.46      4.38 o 
   5   7   0       46.30       51.08      3.42 o 
   6   7   0        2.33        2.35      2.26 o 
   1   8   0       13.06       14.27      0.90 o 
   2   8   0       85.70       92.05      2.31 o 
   3   8   0       72.79       70.97      2.60 o 
   4   8   0      426.75      448.06      6.88 o 
   5   8   0      214.10      218.24      5.74 o 
   6   8   0        1.25        1.19      2.24 o 
   1   9   0        2.25        0.90      0.44 o 
   2   9   0     1553.78     1502.92      8.72 o 
   3   9   0       50.02       38.86      2.16 o 
   4   9   0       36.21       34.83      2.68 o 
   5   9   0       57.80       63.65      3.69 o 
   6   9   0       21.53       19.24      3.10 o 
   1  10   0       48.21       46.11      1.28 o 
   2  10   0      310.11      343.43      4.23 o 
   3  10   0      312.02      300.99      4.86 o 
   4  10   0      133.88      128.63      4.05 o 
   5  10   0       40.74       34.16      3.10 o 
   6  10   0       15.85       11.84      2.79 o 
   2  11   0      446.60      407.19      4.57 o 
   3  11   0      179.09      166.81      3.79 o 
   4  11   0       81.38       91.93      3.63 o 
   5  11   0       12.88       12.24      2.47 o 
   2  12   0       17.59       14.92      1.36 o 
   3  12   0      282.48      260.62      4.65 o 
   4  12   0       37.21       29.45      2.68 o 
   5  12   0        3.77        2.91      2.20 o 
   2  13   0      360.16      323.10      4.13 o 
   3  13   0      220.09      220.53      4.40 o 
   4  13   0      125.40       99.49      3.82 o 
   5  13   0        5.08        5.11      2.33 o 
   2  14   0       89.39       81.24      2.29 o 
   3  14   0      374.16      397.32      5.74 o 
   4  14   0       54.27       52.56      3.17 o 
   5  14   0       25.31       22.07      2.98 o 
   3  15   0      342.31      326.65      5.28 o 
   4  15   0       96.18       92.79      3.75 o 
   5  15   0        3.53       -2.83      2.01 o 
  -1 -27   1       22.23       24.42      1.88 o 
   0 -27   1       31.72       33.13      1.90 o 
  -2 -26   1       45.40       40.23      2.51 o 
  -1 -26   1       45.42       44.95      2.00 o 
   0 -26   1       35.50       30.45      1.80 o 
   1 -26   1        6.06        6.88      2.22 o 
  -2 -25   1       15.50       13.89      1.98 o 
  -1 -25   1        3.48        2.93      1.29 o 
   0 -25   1        4.24        5.62      1.29 o 
   1 -25   1        4.79        4.71      1.32 o 
   2 -25   1        0.52       -0.79      1.64 o 
  -3 -24   1        7.91        5.44      1.71 o 
  -2 -24   1        7.82        7.93      1.37 o 
  -1 -24   1       36.28       28.78      1.70 o 
   0 -24   1       15.34       14.33      1.94 o 
   1 -24   1       17.44       19.04      1.60 o 
   2 -24   1       37.32       35.52      3.38 o 
  -3 -23   1       51.89       42.15      2.39 o 
  -2 -23   1       89.47       91.06      2.87 o 
  -1 -23   1       44.77       44.50      2.75 o 
   0 -23   1       71.15       62.24      2.74 o 
   1 -23   1       18.62       13.91      1.46 o 
   2 -23   1       74.96       80.59      7.75 o 
   3 -23   1       29.52       32.11      2.53 o 
  -4 -22   1        9.69       12.32      3.16 o 
  -3 -22   1       32.93       27.48      2.10 o 
  -2 -22   1       46.09       42.33      1.78 o 
  -1 -22   1      177.05      180.72      5.87 o 
   0 -22   1        4.16        1.41      1.98 o 
   1 -22   1       34.74       35.05      2.38 o 
   2 -22   1       13.13       10.85      1.87 o 
   3 -22   1        9.48       17.79      4.26 o 
  -4 -21   1        5.39        4.04      2.56 o 
  -3 -21   1       13.20       15.89      1.83 o 
  -2 -21   1      105.47      101.46      3.53 o 
  -1 -21   1       31.51       31.27      1.57 o 
   0 -21   1       22.55       25.07      3.25 o 
   1 -21   1       56.75       65.28      2.52 o 
   2 -21   1       11.89       11.82      1.97 o 
   3 -21   1       20.22       23.45      2.23 o 
   4 -21   1        8.98        8.47      2.01 o 
  -4 -20   1        7.67       10.94      2.64 o 
  -3 -20   1      139.19      147.23     10.90 o 
  -2 -20   1       50.35       56.55      3.44 o 
  -1 -20   1       77.66       82.18      2.07 o 
   0 -20   1      252.31      227.65      3.79 o 
   1 -20   1      173.75      169.34      6.74 o 
   2 -20   1        1.95        3.70      1.56 o 
   3 -20   1       37.52       41.75      3.00 o 
   4 -20   1        2.37        2.14      1.73 o 
  -4 -19   1       33.64       26.89      2.87 o 
  -3 -19   1       36.17       43.43      3.52 o 
  -2 -19   1      132.16      133.63      6.83 o 
  -1 -19   1      303.05      300.39     11.20 o 
   0 -19   1       67.83       66.68      3.01 o 
   1 -19   1      331.60      327.55     10.05 o 
   2 -19   1      208.51      221.53     10.17 o 
   3 -19   1       18.09       26.37      2.07 o 
   4 -19   1       35.38       36.40      3.90 o 
  -5 -18   1       16.09       22.51      3.14 o 
  -4 -18   1        6.87        4.20      1.37 o 
  -3 -18   1       29.60       32.37      2.19 o 
  -2 -18   1       42.95       53.82      3.66 o 
  -1 -18   1      291.41      295.78      9.81 o 
   0 -18   1       74.68       63.88      3.03 o 
   1 -18   1      125.81      129.80      3.12 o 
   2 -18   1       63.70       68.70      2.37 o 
   3 -18   1      260.03      299.29     34.86 o 
   4 -18   1       40.44       49.22      8.57 o 
  -5 -17   1       18.90       22.85      3.16 o 
  -4 -17   1        0.84       -0.45      0.93 o 
  -3 -17   1       41.29       41.53      3.84 o 
  -2 -17   1      207.17      241.09     11.60 o 
  -1 -17   1       38.42       37.26      1.79 o 
   0 -17   1      103.45      101.71      2.46 o 
   1 -17   1      148.19      146.95      8.62 o 
   2 -17   1      132.62      135.60      7.92 o 
   3 -17   1       30.13       31.58      2.11 o 
   4 -17   1       35.81       30.75      3.73 o 
  -5 -16   1        3.13        2.43      2.12 o 
  -4 -16   1       23.80       23.74      1.47 o 
  -3 -16   1        0.37        0.34      0.84 o 
  -2 -16   1      645.16      712.69     42.97 o 
  -1 -16   1      199.65      225.37      5.85 o 
   0 -16   1      134.66      148.58      7.08 o 
   1 -16   1       11.20       12.51      1.01 o 
   2 -16   1      106.51      108.63      7.14 o 
   3 -16   1      200.58      219.74     23.09 o 
   4 -16   1       25.39       25.32      2.18 o 
   5 -16   1       32.12       39.67      3.92 o 
  -5 -15   1        5.15        5.11      2.26 o 
  -4 -15   1       39.45       35.44      4.08 o 
  -3 -15   1       65.55       69.54      4.89 o 
  -2 -15   1      225.20      246.58     12.49 o 
  -1 -15   1      376.16      400.77     10.96 o 
   0 -15   1      491.72      485.29     12.95 o 
   1 -15   1      164.24      190.98      7.84 o 
   2 -15   1       37.85       37.87      3.21 o 
   3 -15   1      177.00      193.66     19.15 o 
   4 -15   1       30.85       34.66      3.83 o 
   5 -15   1       15.71       19.98      3.00 o 
  -5 -14   1       46.57       52.44      3.42 o 
  -4 -14   1        8.52       10.28      1.14 o 
  -3 -14   1       59.76       59.40      4.43 o 
  -2 -14   1      271.44      327.94     16.90 o 
  -1 -14   1      759.19      791.01     28.71 o 
   0 -14   1      851.72      819.68     29.00 o 
   1 -14   1      385.49      404.24     20.65 o 
   2 -14   1       96.88      103.49      5.31 o 
   3 -14   1      270.97      283.98     27.45 o 
   4 -14   1       82.06       97.60      9.67 o 
   5 -14   1       38.72       37.47      4.49 o 
  -5 -13   1        4.03        3.86      1.56 o 
  -4 -13   1       46.42       37.31      1.87 o 
  -3 -13   1       70.06       90.14      5.19 o 
  -2 -13   1       84.62       80.18      6.02 o 
  -1 -13   1       25.85       40.05      1.23 o 
   0 -13   1     1216.60     1353.19     43.56 o 
   1 -13   1      413.37      439.98     22.08 o 
   2 -13   1       15.15       18.15      2.11 o 
   3 -13   1       74.70       94.92      7.36 o 
   4 -13   1       25.48       29.87      1.58 o 
   5 -13   1        3.13        5.64      2.58 o 
  -5 -12   1       11.33       11.28      2.52 o 
  -4 -12   1        3.34        4.05      0.86 o 
  -3 -12   1       42.06       49.90      3.08 o 
  -2 -12   1       74.38       79.98      5.67 o 
  -1 -12   1      188.45      224.33      8.81 o 
   0 -12   1      892.92      968.08     25.28 o 
   1 -12   1       18.92       16.07      0.89 o 
   2 -12   1       12.32       11.62      0.81 o 
   3 -12   1      202.87      195.48     10.32 o 
   4 -12   1      138.33      149.20     15.11 o 
   5 -12   1        4.07        3.43      1.44 o 
  -6 -11   1       13.48       16.76      3.72 o 
  -5 -11   1       87.89       96.52      2.83 o 
  -4 -11   1       64.92       62.74      4.35 o 
  -3 -11   1       90.31      110.38      5.83 o 
  -2 -11   1      100.83      116.35      4.86 o 
  -1 -11   1     1056.36     1188.66     49.31 o 
   0 -11   1        6.32        6.22      1.11 o 
   1 -11   1       72.98       72.78      5.96 o 
   2 -11   1       29.23       29.18      1.48 o 
   3 -11   1        4.53        3.77      0.71 o 
   4 -11   1       73.04       77.09      4.76 o 
   5 -11   1        2.01        2.53      1.39 o 
  -6 -10   1       16.57       24.59      2.03 o 
  -5 -10   1       12.29       15.70      1.66 o 
  -4 -10   1      113.87      108.95      4.84 o 
  -3 -10   1       15.31       15.82      0.85 o 
  -2 -10   1      471.90      545.12     32.00 o 
  -1 -10   1     1399.73     1664.17     70.90 o 
   0 -10   1     1582.08     1608.19     58.23 o 
   1 -10   1      504.19      543.06     28.01 o 
   2 -10   1      685.97      757.74     46.25 o 
   3 -10   1       84.97       80.16      5.90 o 
   4 -10   1       49.36       50.69      2.95 o 
   5 -10   1        1.88        2.45      1.82 o 
  -6  -9   1       32.45       34.50      3.35 o 
  -5  -9   1       73.95       70.97      3.60 o 
  -4  -9   1      169.00      198.79     13.31 o 
  -3  -9   1       17.88       24.67      1.47 o 
  -2  -9   1       54.81       57.04      3.63 o 
  -1  -9   1       21.73       22.97      0.85 o 
   0  -9   1      149.02      134.76      8.69 o 
   1  -9   1     2045.28     2192.98    115.73 o 
   2  -9   1     1083.67     1338.62    111.01 o 
   3  -9   1       57.01       55.91      4.36 o 
   4  -9   1       14.92       18.03      2.03 o 
   5  -9   1       31.99       39.49      3.02 o 
  -6  -8   1       53.68       59.69      3.86 o 
  -5  -8   1      102.24       92.07      4.00 o 
  -4  -8   1       35.54       38.24      3.74 o 
  -3  -8   1      216.31      233.59     10.95 o 
  -2  -8   1      415.82      450.70     23.97 o 
  -1  -8   1      351.95      409.76     17.19 o 
   0  -8   1     1087.45     1123.85     55.23 o 
   1  -8   1     1219.22     1282.46     69.98 o 
   2  -8   1       25.99       30.56      1.58 o 
   3  -8   1       59.76       59.59      4.72 o 
   4  -8   1       67.30       72.62     11.14 o 
   5  -8   1       11.28       14.94      2.33 o 
   6  -8   1        1.31       -3.13      2.08 o 
  -6  -7   1       31.01       34.31      3.23 o 
  -5  -7   1       68.92       73.13      3.65 o 
  -4  -7   1       94.34      104.42      3.48 o 
  -3  -7   1      263.63      313.86     18.79 o 
  -2  -7   1      171.75      189.87     10.86 o 
  -1  -7   1      219.32      260.85     18.56 o 
   0  -7   1      406.57      386.24     17.65 o 
   1  -7   1       74.02       65.24      3.03 o 
   2  -7   1      511.19      576.60     44.06 o 
   3  -7   1      168.47      171.81     24.87 o 
   4  -7   1      201.60      217.17     30.32 o 
   5  -7   1       22.38       24.54      2.62 o 
   6  -7   1        1.37       -2.16      2.05 o 
  -6  -6   1       14.48       15.36      2.70 o 
  -5  -6   1       25.57       25.93      2.73 o 
  -4  -6   1       29.40       26.05      2.20 o 
  -3  -6   1      172.71      208.47     11.74 o 
  -2  -6   1      444.15      475.34     27.25 o 
  -1  -6   1      162.72      174.08     10.90 o 
   0  -6   1     5033.21     5276.55    276.08 o 
   1  -6   1      293.95      305.21     23.17 o 
   2  -6   1      618.60      748.23     54.54 o 
   3  -6   1       42.17       45.87      5.00 o 
   4  -6   1      125.13      114.60      3.67 o 
   5  -6   1      116.59      118.84      4.34 o 
   6  -6   1        1.53       -3.04      2.03 o 
  -6  -5   1        6.98        6.90      2.33 o 
  -5  -5   1       79.01       78.64      3.75 o 
  -4  -5   1      161.46      164.67      4.15 o 
  -3  -5   1      940.98     1106.56     62.82 o 
  -2  -5   1      992.36     1154.47     68.63 o 
  -1  -5   1     5368.30     6021.04    311.86 o 
   0  -5   1      743.34      763.65     35.28 o 
   1  -5   1      440.64      462.77     36.69 o 
   2  -5   1      697.69      687.87     49.91 o 
   3  -5   1      216.77      230.27     33.47 o 
   4  -5   1       33.51       47.45      2.66 o 
   5  -5   1       74.95       72.75      3.65 o 
   6  -5   1        8.81        8.72      2.64 o 
  -6  -4   1        9.47       11.93      2.56 o 
  -5  -4   1      183.90      181.61      5.13 o 
  -4  -4   1       42.29       37.05      2.49 o 
  -3  -4   1       89.19       96.24      2.83 o 
  -2  -4   1     1165.04     1355.09     75.94 o 
  -1  -4   1    12626.34    14021.54    711.16 o 
   0  -4   1       39.53       42.32      2.32 o 
   1  -4   1     1116.05     1368.32     42.57 o 
   2  -4   1      939.34     1083.42    156.45 o 
   3  -4   1      662.51      784.76    110.85 o 
   4  -4   1      142.06      147.36      4.11 o 
   5  -4   1       49.79       48.04      3.17 o 
   6  -4   1        1.63        0.71      2.16 o 
  -6  -3   1       17.61       17.69      2.73 o 
  -5  -3   1        7.92       11.30      2.29 o 
  -4  -3   1      198.01      208.77      4.63 o 
  -3  -3   1      211.67      193.10      3.77 o 
  -2  -3   1      234.11      250.21     13.56 o 
  -1  -3   1     3523.92     4119.50    218.42 o 
   0  -3   1     3314.77     3580.80    144.96 o 
   1  -3   1     1064.14     1274.14      6.87 o 
   2  -3   1      388.39      451.21     63.80 o 
   3  -3   1      616.85      600.72      6.71 o 
   4  -3   1      220.34      216.11      4.90 o 
   5  -3   1        6.04        6.77      2.03 o 
   6  -3   1       12.43       10.54      2.72 o 
  -6  -2   1        0.57        0.40      1.99 o 
  -5  -2   1       12.45       13.94      2.31 o 
  -4  -2   1       32.35       34.88      2.49 o 
  -3  -2   1      202.46      197.75      3.79 o 
  -2  -2   1      217.10      221.96     12.49 o 
  -1  -2   1     1880.13     2072.90     98.06 o 
   0  -2   1       45.32       49.28      4.25 o 
   1  -2   1     1207.59     1514.70      7.44 o 
   2  -2   1        7.15        9.43      0.94 o 
   3  -2   1      278.99      294.62      4.82 o 
   4  -2   1       52.26       42.53      2.75 o 
   5  -2   1       13.56       16.37      2.37 o 
   6  -2   1        4.13        1.82      2.20 o 
  -6  -1   1        4.79        5.34      2.31 o 
  -5  -1   1       46.23       48.94      3.19 o 
  -4  -1   1      381.54      365.04      5.95 o 
  -3  -1   1      188.21      180.23      3.63 o 
  -2  -1   1     1322.56     1320.29      7.73 o 
  -1  -1   1     4328.78     4646.29    227.83 o 
   0  -1   1     2675.10     3051.92    180.55 o 
   1  -1   1     6002.85     6596.31   1008.15 o 
   2  -1   1     1354.83     1325.32      8.26 o 
   3  -1   1      162.32      153.50      3.73 o 
   4  -1   1       36.80       32.46      2.54 o 
   5  -1   1       18.37       18.17      2.41 o 
   6  -1   1       11.08       10.77      2.68 o 
  -6   0   1        0.99        1.26      2.01 o 
  -5   0   1      251.99      257.42      5.87 o 
  -4   0   1        0.45        0.52      1.32 o 
  -3   0   1      156.45      142.19      3.31 o 
  -2   0   1      295.09      293.38      3.65 o 
  -1   0   1     1152.96     1121.18      5.83 o 
   0   0   1     1535.99     1619.90    159.61 o 
   1   0   1      306.43      316.99     16.58 o 
   2   0   1     1183.50     1048.34      7.34 o 
   3   0   1     4214.49     4437.22     18.53 o 
   4   0   1      407.99      403.88      6.58 o 
   5   0   1       44.71       39.42      2.93 o 
   6   0   1       14.99       14.19      2.85 o 
  -6   1   1        4.71        6.18      2.26 o 
  -5   1   1       47.45       48.56      3.14 o 
  -4   1   1      376.14      370.45      6.04 o 
  -3   1   1      195.17      200.12      3.84 o 
  -2   1   1     1345.71     1339.00      7.82 o 
  -1   1   1     4337.90     4343.97     15.05 o 
   0   1   1     2657.00     2697.81     12.57 o 
   1   1   1     6005.04     5624.39     17.52 o 
   2   1   1     1349.73     1317.29      8.28 o 
   3   1   1      162.67      155.81      3.73 o 
   4   1   1       35.41       29.43      2.60 o 
   5   1   1       18.64       17.27      2.39 o 
   6   1   1       10.76        9.35      2.60 o 
  -6   2   1        0.64       -0.98      1.91 o 
  -5   2   1       13.25       14.11      2.39 o 
  -4   2   1       31.55       35.29      2.45 o 
  -3   2   1      201.92      194.65      3.79 o 
  -2   2   1      212.43      217.68      3.19 o 
  -1   2   1     1895.81     1868.05      8.15 o 
   1   2   1     1227.85     1115.57      3.54 o 
   2   2   1        5.00        6.01      0.90 o 
   3   2   1      283.82      308.60      4.97 o 
   4   2   1       53.98       48.39      2.91 o 
   5   2   1       13.80       10.92      2.22 o 
   6   2   1        4.10        5.74      2.43 o 
  -6   3   1       17.63       11.70      2.56 o 
  -5   3   1        8.20        7.34      2.20 o 
  -4   3   1      206.78      211.06      4.72 o 
  -3   3   1      207.89      195.44      3.82 o 
  -2   3   1      225.75      208.44      3.12 o 
  -1   3   1     3488.16     3407.06     12.43 o 
   1   3   1     1101.90      987.89      7.39 o 
   2   3   1      410.99      415.83      4.69 o 
   3   3   1      619.13      606.55      6.83 o 
   4   3   1      220.16      210.47      4.93 o 
   5   3   1        6.32        7.29      2.07 o 
   6   3   1       12.65       12.62      2.66 o 
  -6   4   1        9.03        7.32      2.31 o 
  -5   4   1      184.65      172.18      5.11 o 
  -4   4   1       41.36       36.03      2.54 o 
  -3   4   1       88.63       99.09      2.91 o 
  -2   4   1     1169.78     1190.72      7.46 o 
  -1   4   1    12572.49    11920.12     46.47 o 
   1   4   1     1111.38     1043.54      4.52 o 
   2   4   1      928.87      914.38      6.96 o 
   3   4   1      657.25      674.27      7.21 o 
   4   4   1      137.45      137.20      4.07 o 
   5   4   1       49.85       47.70      3.23 o 
   6   4   1        1.61       -0.96      2.12 o 
  -6   5   1        7.05        6.98      2.39 o 
  -5   5   1       77.37       66.88      3.65 o 
  -4   5   1      157.74      152.01      4.13 o 
  -3   5   1      943.95      994.59      8.30 o 
  -2   5   1     1001.46      981.49      6.79 o 
  -1   5   1     5359.45     5224.27     17.12 o 
   1   5   1      420.88      376.97      2.46 o 
   2   5   1      685.10      590.23      5.60 o 
   3   5   1      222.60      208.56      4.13 o 
   4   5   1       35.42       45.50      2.73 o 
   5   5   1       73.06       66.77      3.63 o 
   6   5   1        9.20       12.26      2.75 o 
  -6   6   1       15.08       15.38      2.73 o 
  -5   6   1       25.94       24.59      2.83 o 
  -4   6   1       29.37       24.46      2.31 o 
  -3   6   1      171.98      193.76      3.86 o 
  -2   6   1      454.14      424.33      4.49 o 
  -1   6   1      163.45      162.58      2.18 o 
   1   6   1      306.16      273.26      2.10 o 
   2   6   1      633.56      645.87      5.89 o 
   3   6   1       39.17       36.85      2.05 o 
   4   6   1      127.59      119.11      3.88 o 
   5   6   1      117.34      110.27      4.36 o 
   6   6   1        1.52        0.19      2.22 o 
  -6   7   1       31.10       33.93      3.31 o 
  -5   7   1       70.04       69.27      3.69 o 
  -4   7   1       97.94      101.19      3.58 o 
  -3   7   1      260.08      280.16      4.57 o 
  -2   7   1      180.06      172.32      2.96 o 
  -1   7   1      214.51      232.79      2.58 o 
   1   7   1       78.91       61.40      1.08 o 
   2   7   1      510.39      485.91      5.14 o 
   3   7   1      167.15      146.11      3.54 o 
   4   7   1      200.80      189.66      4.74 o 
   5   7   1       21.32       21.00      2.72 o 
   6   7   1        1.49       -0.31      2.22 o 
  -6   8   1       54.00       52.00      3.69 o 
  -5   8   1       99.87       82.60      3.96 o 
  -4   8   1       34.05       28.15      2.52 o 
  -3   8   1      216.09      199.74      3.96 o 
  -2   8   1      402.84      368.86      4.23 o 
  -1   8   1      339.34      330.77      3.08 o 
   1   8   1     1211.04     1132.96      4.48 o 
   2   8   1       26.94       28.27      1.66 o 
   3   8   1       63.54       61.85      2.54 o 
   4   8   1       63.91       60.97      3.04 o 
   5   8   1       11.95       14.40      2.49 o 
   6   8   1        1.31        1.36      2.26 o 
  -6   9   1       32.04       27.12      3.29 o 
  -5   9   1       72.43       64.30      3.61 o 
  -4   9   1      165.16      159.44      4.34 o 
  -3   9   1       17.20       22.28      1.86 o 
  -2   9   1       56.36       54.64      1.91 o 
  -1   9   1       20.60       17.35      1.07 o 
   1   9   1     2060.41     2011.07      8.87 o 
   2   9   1     1085.75     1121.93      7.88 o 
   3   9   1       54.59       50.22      2.41 o 
   4   9   1       15.57       18.38      2.26 o 
   5   9   1       33.31       36.20      3.08 o 
  -6  10   1       17.14       15.28      2.91 o 
  -5  10   1       12.67       12.45      2.49 o 
  -4  10   1      116.25       97.12      3.60 o 
  -3  10   1       15.62       13.58      1.61 o 
  -2  10   1      483.55      479.52      4.88 o 
  -1  10   1     1429.30     1517.49      7.21 o 
   1  10   1      497.30      442.15      3.90 o 
   2  10   1      687.23      650.04      6.04 o 
   3  10   1       83.26       65.33      2.64 o 
   4  10   1       50.17       45.23      2.81 o 
   5  10   1        2.05        2.85      2.07 o 
  -6  11   1       13.69        9.56      2.64 o 
  -5  11   1       88.42       91.11      4.04 o 
  -4  11   1       66.54       51.58      2.96 o 
  -3  11   1       91.52       95.32      2.96 o 
  -2  11   1      100.35       92.95      2.35 o 
   1  11   1       78.01       60.95      1.64 o 
   2  11   1       27.20       23.60      1.59 o 
   3  11   1        4.34        3.25      1.26 o 
   4  11   1       71.25       69.73      3.27 o 
   5  11   1        2.38        2.64      2.08 o 
  -5  12   1       10.81       12.14      2.39 o 
  -4  12   1        3.72        2.73      1.68 o 
  -3  12   1       42.42       44.16      2.41 o 
  -2  12   1       72.26       68.12      2.08 o 
   1  12   1       21.90       13.87      1.09 o 
   2  12   1       12.58       10.73      1.26 o 
   3  12   1      202.80      176.29      4.02 o 
   4  12   1      135.71      122.13      4.05 o 
   5  12   1        4.05        6.31      2.20 o 
  -5  13   1        4.12        0.42      1.89 o 
  -4  13   1       47.89       28.96      2.49 o 
  -3  13   1       67.58       68.60      2.75 o 
  -2  13   1       86.00       72.89      2.18 o 
   2  13   1       14.83       13.43      1.42 o 
   3  13   1       74.50       82.68      3.02 o 
   4  13   1       25.42       29.26      2.58 o 
   5  13   1        2.97        6.54      2.22 o 
  -5  14   1       47.39       50.41      3.39 o 
  -4  14   1        8.91        5.81      1.84 o 
  -3  14   1       59.47       45.73      2.45 o 
  -2  14   1      272.88      280.83      3.88 o 
   2  14   1       95.85       79.23      2.37 o 
   3  14   1      274.73      246.21      4.74 o 
   4  14   1       85.06       78.76      3.50 o 
   5  14   1       38.39       36.51      3.25 o 
  -5  15   1        4.95        9.60      2.29 o 
  -4  15   1       39.92       26.22      2.43 o 
  -3  15   1       62.98       51.77      2.54 o 
   3  15   1      177.58      153.44      3.96 o 
   4  15   1       31.39       31.04      2.72 o 
   5  15   1       15.34       20.23      2.95 o 
  -2 -26   2       24.90       28.51      2.34 o 
  -1 -26   2       13.63       16.92      2.15 o 
   0 -26   2        2.01        3.88      1.62 o 
   1 -26   2        8.18        7.79      1.96 o 
  -2 -25   2        2.64        0.93      1.58 o 
  -1 -25   2        7.45       12.29      2.23 o 
   0 -25   2       66.69       64.52      2.21 o 
   1 -25   2        3.21        0.67      1.58 o 
   2 -25   2        6.65        3.14      1.88 o 
  -3 -24   2       22.90       17.21      2.30 o 
  -2 -24   2       12.43       15.58      2.71 o 
  -1 -24   2       36.10       40.79      2.30 o 
   0 -24   2       18.97       25.33      1.72 o 
   1 -24   2        5.33        4.08      1.69 o 
   2 -24   2        4.17        2.85      1.76 o 
  -3 -23   2       57.96       51.81      2.56 o 
  -2 -23   2       22.91       28.71      2.17 o 
  -1 -23   2       16.13       16.15      1.88 o 
   0 -23   2      159.80      145.75      2.83 o 
   1 -23   2       41.41       37.72      3.67 o 
   2 -23   2        3.48        4.15      1.70 o 
   3 -23   2        3.04        0.67      1.72 o 
  -4 -22   2        4.77        3.15      1.54 o 
  -3 -22   2       23.06       25.64      2.15 o 
  -2 -22   2       24.69       27.95      2.05 o 
  -1 -22   2       26.86       29.62      1.62 o 
   0 -22   2       32.81       39.76      2.39 o 
   1 -22   2       46.44       43.41      4.34 o 
   2 -22   2        1.33       -1.19      1.48 o 
   3 -22   2       39.86       42.53      7.89 o 
  -4 -21   2       14.00       15.80      1.92 o 
  -3 -21   2       23.55       22.07      2.00 o 
  -2 -21   2       42.36       31.80      2.04 o 
  -1 -21   2       18.69       15.65      1.39 o 
   0 -21   2       46.69       44.27      2.18 o 
   1 -21   2       81.40       73.19      6.57 o 
   2 -21   2       70.58       65.60      6.57 o 
   3 -21   2        2.18        3.19      1.61 o 
  -4 -20   2        0.85        0.14      1.28 o 
  -3 -20   2       79.92       67.80      3.45 o 
  -2 -20   2      124.05      109.81      5.58 o 
  -1 -20   2        7.19       10.89      1.23 o 
   0 -20   2        6.60        5.14      1.56 o 
   1 -20   2        6.92        8.61      1.64 o 
   2 -20   2       68.77       77.51      6.81 o 
   3 -20   2       83.79       88.33      6.55 o 
  -4 -19   2        2.19        2.45      1.33 o 
  -3 -19   2       37.97       43.03      3.69 o 
  -2 -19   2       20.23       21.26      1.35 o 
  -1 -19   2       19.37       21.75      1.36 o 
   0 -19   2       14.36       19.81      1.68 o 
   1 -19   2      220.24      217.68      6.27 o 
   2 -19   2      334.26      370.34     32.92 o 
   3 -19   2       32.45       33.99      2.25 o 
   4 -19   2       35.74       42.30      5.61 o 
  -5 -18   2        3.07        2.72      1.47 o 
  -4 -18   2        5.15        5.92      1.47 o 
  -3 -18   2       20.48       19.47      1.75 o 
  -2 -18   2       23.98       21.62      2.32 o 
  -1 -18   2      120.10      135.73      4.79 o 
   0 -18   2      199.19      211.65      3.44 o 
   1 -18   2      151.09      150.29      6.31 o 
   2 -18   2       81.29       86.02      4.83 o 
   3 -18   2       16.17       19.34      2.06 o 
   4 -18   2       47.71       59.05      8.90 o 
  -5 -17   2        4.86        7.21      1.57 o 
  -4 -17   2       34.19       40.96      2.66 o 
  -3 -17   2       81.35       71.55      5.22 o 
  -2 -17   2       16.41       17.91      1.25 o 
  -1 -17   2       69.54       75.79      1.79 o 
   0 -17   2      189.14      179.42      5.08 o 
   1 -17   2       56.73       55.27      2.85 o 
   2 -17   2      232.92      245.11     24.70 o 
   3 -17   2        5.07        4.17      1.57 o 
   4 -17   2       24.19       27.45      2.98 o 
  -5 -16   2        5.12        4.66      1.45 o 
  -4 -16   2       50.92       49.43      2.22 o 
  -3 -16   2       66.09       75.94      4.21 o 
  -2 -16   2      159.72      157.78     10.44 o 
  -1 -16   2       68.85       69.91      1.66 o 
   0 -16   2      188.05      180.15      9.56 o 
   1 -16   2       36.80       32.47      1.26 o 
   2 -16   2      248.33      267.55     29.62 o 
   3 -16   2       51.13       58.70      4.35 o 
   4 -16   2        5.61        4.53      1.64 o 
  -5 -15   2        8.20        6.34      1.53 o 
  -4 -15   2      156.64      171.98      7.69 o 
  -3 -15   2      116.44      128.60      9.61 o 
  -2 -15   2       28.73       32.67      2.00 o 
  -1 -15   2       25.00       21.97      1.14 o 
   0 -15   2       26.72       26.30      2.51 o 
   1 -15   2      102.17       87.14      4.06 o 
   2 -15   2       16.93       22.33      1.64 o 
   3 -15   2       23.63       28.23      2.36 o 
   4 -15   2       20.89       23.43      3.34 o 
   5 -15   2        5.77        3.25      1.83 o 
  -5 -14   2       20.77       15.75      1.73 o 
  -4 -14   2        5.81        7.90      1.42 o 
  -3 -14   2       27.25       27.59      1.33 o 
  -2 -14   2      157.59      152.88     11.16 o 
  -1 -14   2      176.77      178.57      4.93 o 
   0 -14   2       83.02       81.83      5.75 o 
   1 -14   2      241.97      278.23     11.89 o 
   2 -14   2      295.37      319.36     30.67 o 
   3 -14   2       83.52       97.85     10.13 o 
   4 -14   2       92.99      110.23      8.91 o 
   5 -14   2        5.37        2.66      2.81 o 
  -5 -13   2       24.98       22.89      1.83 o 
  -4 -13   2       50.61       49.03      1.65 o 
  -3 -13   2      187.35      211.18     12.48 o 
  -2 -13   2       22.57       25.85      1.70 o 
  -1 -13   2      180.87      202.60      7.72 o 
   0 -13   2       64.68       51.22      3.16 o 
   1 -13   2      231.97      239.73     13.75 o 
   2 -13   2       71.78       68.50      4.48 o 
   3 -13   2      173.67      174.32     14.25 o 
   4 -13   2        7.81        5.63      1.29 o 
   5 -13   2       20.78       26.56      3.37 o 
  -6 -12   2       23.11       31.99      2.27 o 
  -5 -12   2        1.18        1.58      1.00 o 
  -4 -12   2      111.65      111.85      6.25 o 
  -3 -12   2      148.68      158.01      8.88 o 
  -2 -12   2      132.75      145.09      9.84 o 
  -1 -12   2      179.66      202.21      5.67 o 
   0 -12   2      542.58      563.91     28.56 o 
   1 -12   2      257.56      278.01     15.30 o 
   2 -12   2       93.97      100.63      4.59 o 
   3 -12   2      183.82      198.87     30.38 o 
   4 -12   2       17.45       23.03      4.65 o 
   5 -12   2        1.97        0.27      2.11 o 
  -6 -11   2       25.12       24.64      2.15 o 
  -5 -11   2       43.57       42.18      2.14 o 
  -4 -11   2       16.77       17.98      1.06 o 
  -3 -11   2      586.24      716.99     36.73 o 
  -2 -11   2       86.25       91.76      4.55 o 
  -1 -11   2     1069.99     1251.29     41.21 o 
   0 -11   2      186.78      192.72     17.04 o 
   1 -11   2     1329.41     1565.79     74.07 o 
   2 -11   2      272.39      271.92     12.88 o 
   3 -11   2       67.09       70.79     15.61 o 
   4 -11   2       48.99       53.30      9.96 o 
   5 -11   2        0.14        0.75      1.35 o 
  -6 -10   2        2.34        0.71      1.43 o 
  -5 -10   2       20.34       25.93      1.87 o 
  -4 -10   2       20.90       20.64      1.05 o 
  -3 -10   2      495.38      540.64     27.23 o 
  -2 -10   2      107.13      125.14      7.40 o 
  -1 -10   2      188.15      187.64      8.31 o 
   0 -10   2      877.16      903.23     30.41 o 
   1 -10   2      971.37     1039.66     57.64 o 
   2 -10   2      400.75      410.67     31.00 o 
   3 -10   2      209.45      244.37     39.95 o 
   4 -10   2      104.73      129.80     17.37 o 
   5 -10   2       14.66       10.60      2.08 o 
  -6  -9   2        7.56       11.77      3.70 o 
  -5  -9   2       10.24       10.22      1.53 o 
  -4  -9   2       30.31       23.58      1.25 o 
  -3  -9   2      481.04      527.27     23.69 o 
  -2  -9   2      822.23      910.87     53.02 o 
  -1  -9   2     4216.98     4894.23    250.30 o 
   0  -9   2       32.34       30.77      2.09 o 
   1  -9   2      341.55      347.83     20.48 o 
   2  -9   2      361.19      337.63     35.43 o 
   3  -9   2       25.35       25.84      2.63 o 
   4  -9   2       53.87       57.61     11.06 o 
   5  -9   2       15.79       20.39      2.52 o 
  -6  -8   2       22.99       27.29      3.19 o 
  -5  -8   2       29.90       29.71      4.48 o 
  -4  -8   2       33.70       33.52      1.35 o 
  -3  -8   2      276.44      298.50     15.69 o 
  -2  -8   2     2074.44     2404.92    131.57 o 
  -1  -8   2      812.59      887.04     44.36 o 
   0  -8   2      493.91      540.47     22.32 o 
   1  -8   2       27.13       22.42      1.92 o 
   2  -8   2      890.16      910.50     92.02 o 
   3  -8   2      121.35      135.59     24.17 o 
   4  -8   2       46.32       53.27      6.23 o 
   5  -8   2       16.97       19.70      2.49 o 
  -6  -7   2       41.63       42.46      3.48 o 
  -5  -7   2       65.38       55.54      3.23 o 
  -4  -7   2       62.62       50.29      1.50 o 
  -3  -7   2        6.43        3.93      0.56 o 
  -2  -7   2      226.46      265.32     12.91 o 
  -1  -7   2     1033.65     1117.79     63.14 o 
   0  -7   2      464.77      474.04     24.27 o 
   1  -7   2      440.36      477.97     69.20 o 
   2  -7   2       81.28       80.50      5.93 o 
   3  -7   2        9.19        7.53      1.00 o 
   4  -7   2       67.09       62.45      9.97 o 
   5  -7   2       12.52       15.89      2.31 o 
  -6  -6   2       32.65       35.36      3.29 o 
  -5  -6   2        5.80        7.69      2.08 o 
  -4  -6   2       78.38       70.92      2.98 o 
  -3  -6   2      126.54      131.29      6.05 o 
  -2  -6   2      444.60      497.82     23.07 o 
  -1  -6   2     1206.17     1296.23     72.85 o 
   0  -6   2     2328.89     2495.63    117.25 o 
   1  -6   2      107.19      116.90     15.81 o 
   2  -6   2      401.05      428.89     41.44 o 
   3  -6   2       44.43       46.59      6.25 o 
   4  -6   2       27.06       27.36      3.34 o 
   5  -6   2       11.46       12.62      2.18 o 
  -6  -5   2        6.01        9.37      2.43 o 
  -5  -5   2       57.03       53.68      3.33 o 
  -4  -5   2       99.76       97.14      3.33 o 
  -3  -5   2       44.08       34.71      2.04 o 
  -2  -5   2      577.27      582.21     23.55 o 
  -1  -5   2     1483.50     1677.77     97.31 o 
   0  -5   2     1632.55     1736.10    148.02 o 
   1  -5   2     3714.95     4212.97    580.95 o 
   2  -5   2      213.06      235.75     22.93 o 
   3  -5   2       47.63       46.49      4.32 o 
   4  -5   2       42.80       41.56      2.68 o 
   5  -5   2       39.85       45.06      3.08 o 
  -6  -4   2       72.77       81.66      4.19 o 
  -5  -4   2       17.30       14.27      2.39 o 
  -4  -4   2       21.81       23.60      2.18 o 
  -3  -4   2      202.27      211.63      4.51 o 
  -2  -4   2     1103.73     1209.01     48.65 o 
  -1  -4   2     5903.20     6679.39    343.52 o 
   0  -4   2       42.81       31.75      1.40 o 
   1  -4   2     1163.20     1222.38    167.88 o 
   2  -4   2     1339.62     1544.59    158.40 o 
   3  -4   2       85.51       91.55     12.37 o 
   4  -4   2       25.08       24.96      2.35 o 
   5  -4   2       33.68       34.90      2.85 o 
   6  -4   2        1.39        2.98      2.29 o 
  -6  -3   2        9.51       15.41      2.64 o 
  -5  -3   2       28.99       28.09      2.75 o 
  -4  -3   2      169.89      172.30      4.25 o 
  -3  -3   2      485.40      456.76      5.62 o 
  -2  -3   2      870.48      886.20     21.93 o 
  -1  -3   2     7243.65     8350.16    419.56 o 
   0  -3   2     4738.25     5516.11    345.07 o 
   1  -3   2      415.05      480.96     73.89 o 
   2  -3   2     1399.47     1640.05    165.34 o 
   3  -3   2       56.71       66.93     11.29 o 
   4  -3   2       61.55       64.99      3.19 o 
   5  -3   2       35.55       38.35      2.95 o 
   6  -3   2       29.79       36.78      3.50 o 
  -6  -2   2       14.67       15.38      2.68 o 
  -5  -2   2       48.73       47.64      3.10 o 
  -4  -2   2       25.78       26.89      2.28 o 
  -3  -2   2      731.73      739.10      7.11 o 
  -2  -2   2      231.02      244.66      2.47 o 
  -1  -2   2     6346.74     7011.01    358.08 o 
   0  -2   2      481.23      569.08     34.50 o 
   1  -2   2     1054.15     1257.28    183.74 o 
   2  -2   2      953.61     1108.85    101.60 o 
   3  -2   2      173.71      163.92      3.84 o 
   4  -2   2      166.80      175.28      4.74 o 
   5  -2   2       19.48       23.85      2.60 o 
   6  -2   2       22.31       35.46      3.42 o 
  -6  -1   2        2.88        5.35      2.26 o 
  -5  -1   2       24.35       27.00      2.70 o 
  -4  -1   2      165.36      173.00      4.28 o 
  -3  -1   2       98.75      115.86      3.04 o 
  -2  -1   2      359.85      354.78      6.54 o 
  -1  -1   2     1557.04     1670.37     55.57 o 
   0  -1   2      286.06      325.07     17.63 o 
   1  -1   2      976.92     1031.27    145.72 o 
   2  -1   2     1044.43     1160.24    112.15 o 
   3  -1   2      425.11      429.32      6.01 o 
   4  -1   2      710.87      728.36      9.07 o 
   5  -1   2        6.95        7.04      2.01 o 
   6  -1   2        4.28        5.51      2.49 o 
  -6   0   2       18.03       21.94      2.93 o 
  -5   0   2       15.51       12.68      2.20 o 
  -4   0   2      251.19      254.67      5.09 o 
  -3   0   2      588.65      625.18      6.58 o 
  -2   0   2      531.49      521.61      5.01 o 
  -1   0   2      353.73      358.15      2.66 o 
   0   0   2     3536.18     4090.96    292.68 o 
   1   0   2     3714.85     4072.31    579.69 o 
   2   0   2     1093.76     1074.85      5.69 o 
   3   0   2      404.75      414.06      5.93 o 
   4   0   2      219.59      236.56      5.49 o 
   5   0   2       74.92       67.43      3.60 o 
   6   0   2       10.77       16.73      2.95 o 
  -6   1   2        2.80        5.01      2.26 o 
  -5   1   2       23.32       23.12      2.52 o 
  -4   1   2      165.28      172.97      4.32 o 
  -3   1   2       99.68      122.50      3.17 o 
  -2   1   2      352.94      337.59      4.05 o 
  -1   1   2     1577.40     1603.49      7.76 o 
   0   1   2      302.66      336.68     15.10 o 
   1   1   2      966.05      881.93      6.06 o 
   2   1   2     1040.90     1059.22      9.71 o 
   3   1   2      415.67      427.40      6.04 o 
   4   1   2      703.71      728.55      9.10 o 
   5   1   2        8.21        9.07      2.12 o 
   6   1   2        4.52        9.91      2.72 o 
  -6   2   2       13.87       17.14      2.73 o 
  -5   2   2       49.81       48.14      3.08 o 
  -4   2   2       25.83       25.38      2.24 o 
  -3   2   2      734.33      737.50      7.17 o 
  -2   2   2      226.04      229.35      3.40 o 
  -1   2   2     6370.32     6512.78     19.26 o 
   0   2   2      459.87      474.64      3.81 o 
   1   2   2     1030.05     1045.94      6.62 o 
   2   2   2      963.16     1008.66      5.55 o 
   3   2   2      175.36      162.75      3.86 o 
   4   2   2      168.81      175.17      4.80 o 
   5   2   2       19.05       22.18      2.64 o 
   6   2   2       22.52       27.48      3.25 o 
  -6   3   2        9.59       14.31      2.62 o 
  -5   3   2       30.34       26.45      2.72 o 
  -4   3   2      165.79      160.61      4.15 o 
  -3   3   2      488.98      476.90      5.85 o 
  -2   3   2      860.00      811.74      6.33 o 
  -1   3   2     7324.61     7319.15     22.01 o 
   0   3   2     4685.67     4820.60     15.64 o 
   1   3   2      399.58      399.20      4.04 o 
   2   3   2     1411.78     1480.87     12.09 o 
   3   3   2       58.90       59.59      2.52 o 
   4   3   2       59.43       62.44      3.19 o 
   5   3   2       36.43       39.70      3.06 o 
   6   3   2       30.06       33.72      3.42 o 
  -6   4   2       72.08       77.70      4.07 o 
  -5   4   2       17.53       12.76      2.37 o 
  -4   4   2       21.91       24.63      2.22 o 
  -3   4   2      207.33      208.19      4.02 o 
  -2   4   2     1112.10     1131.99      7.52 o 
  -1   4   2     5869.50     5850.92     17.81 o 
   0   4   2       49.10       48.39      1.32 o 
   1   4   2     1191.32     1089.86      6.75 o 
   2   4   2     1331.51     1386.05      6.56 o 
   3   4   2       83.14       78.05      2.81 o 
   4   4   2       26.40       25.00      2.45 o 
   5   4   2       33.49       34.00      3.00 o 
   6   4   2        1.38        0.44      2.33 o 
  -6   5   2        5.92        6.54      2.39 o 
  -5   5   2       55.37       51.64      3.29 o 
  -4   5   2      103.07       91.49      3.33 o 
  -3   5   2       44.15       31.88      2.01 o 
  -2   5   2      570.99      509.41      5.07 o 
  -1   5   2     1462.91     1485.86      7.52 o 
   0   5   2     1644.59     1613.44      7.57 o 
   1   5   2     3719.13     3651.38     13.33 o 
   2   5   2      206.71      207.24      2.62 o 
   3   5   2       46.02       35.84      2.10 o 
   4   5   2       42.79       41.10      2.66 o 
   5   5   2       41.12       43.95      3.23 o 
  -6   6   2       33.05       32.53      3.23 o 
  -5   6   2        5.68        5.91      2.05 o 
  -4   6   2       78.39       61.24      2.89 o 
  -3   6   2      121.89      114.81      3.10 o 
  -2   6   2      459.91      434.40      4.72 o 
  -1   6   2     1213.38     1185.60      6.64 o 
   0   6   2     2311.04     2357.84      9.60 o 
   1   6   2      116.33      115.76      2.28 o 
   2   6   2      400.64      393.60      3.54 o 
   3   6   2       43.72       37.71      2.16 o 
   4   6   2       25.68       24.71      2.37 o 
   5   6   2       11.59       10.48      2.29 o 
  -6   7   2       42.09       43.15      3.52 o 
  -5   7   2       65.77       47.83      3.19 o 
  -4   7   2       61.00       44.04      2.62 o 
  -3   7   2        6.26        2.89      1.15 o 
  -2   7   2      229.77      232.67      3.58 o 
  -1   7   2     1041.70     1031.24      6.18 o 
   0   7   2      478.77      487.57      3.90 o 
   1   7   2      456.92      439.99      4.23 o 
   2   7   2       86.07       75.93      1.71 o 
   3   7   2        9.19        4.28      1.30 o 
   4   7   2       64.62       49.07      2.95 o 
   5   7   2       12.00       15.13      2.51 o 
  -6   8   2       23.64       23.79      3.12 o 
  -5   8   2       29.29       22.87      2.72 o 
  -4   8   2       33.85       32.42      2.41 o 
  -3   8   2      273.65      252.60      4.42 o 
  -2   8   2     2072.07     2035.38     10.40 o 
  -1   8   2      795.06      807.92      5.45 o 
   0   8   2      482.86      519.34      4.02 o 
   1   8   2       30.11       22.93      1.22 o 
   2   8   2      887.50      816.40      5.08 o 
   3   8   2      120.82      112.34      3.37 o 
   4   8   2       45.66       47.05      2.91 o 
   5   8   2       17.14       19.72      2.73 o 
  -6   9   2        7.40        6.31      2.60 o 
  -5   9   2       10.70        8.74      2.24 o 
  -4   9   2       31.69       22.57      2.24 o 
  -3   9   2      471.30      443.32      5.76 o 
  -2   9   2      809.64      769.95      6.35 o 
  -1   9   2     4205.85     4428.85     14.75 o 
   0   9   2       34.35       31.75      1.19 o 
   1   9   2      353.42      309.94      3.58 o 
   2   9   2      358.69      307.71      3.20 o 
   3   9   2       24.87       18.99      1.86 o 
   4   9   2       54.64       53.36      3.08 o 
   5   9   2       16.17       23.06      2.89 o 
  -6  10   2        2.44        2.31      2.37 o 
  -5  10   2       20.09       21.29      2.62 o 
  -4  10   2       20.70       17.02      2.08 o 
  -3  10   2      499.54      476.31      6.02 o 
  -2  10   2      101.72      102.87      2.56 o 
  -1  10   2      195.62      177.75      2.70 o 
   1  10   2      978.73      865.06      5.97 o 
   2  10   2      403.15      371.48      4.99 o 
   3  10   2      215.44      208.21      4.48 o 
   4  10   2      104.16      100.12      3.88 o 
   5  10   2       14.51       10.69      2.45 o 
  -6  11   2       25.29       25.82      3.10 o 
  -5  11   2       43.75       38.15      2.98 o 
  -4  11   2       15.57       12.24      1.97 o 
  -3  11   2      599.59      635.91      6.94 o 
  -2  11   2       90.53       87.36      2.39 o 
  -1  11   2     1071.88     1126.84      6.54 o 
   1  11   2     1310.17     1260.04      4.31 o 
   2  11   2      274.00      233.52      4.04 o 
   3  11   2       65.03       57.15      2.72 o 
   4  11   2       48.97       46.76      3.06 o 
   5  11   2        0.11       -2.67      1.78 o 
  -6  12   2       22.66       24.82      3.16 o 
  -5  12   2        1.13        2.54      1.91 o 
  -4  12   2      110.64       91.55      3.44 o 
  -3  12   2      150.67      141.79      3.63 o 
  -2  12   2      134.60      127.22      2.81 o 
  -1  12   2      174.85      171.78      2.56 o 
   1  12   2      267.72      238.07      3.39 o 
   2  12   2       86.80       79.69      2.58 o 
   3  12   2      176.49      161.82      4.09 o 
   4  12   2       18.66       20.12      2.49 o 
   5  12   2        1.93        0.69      2.10 o 
  -5  13   2       24.05       21.29      2.68 o 
  -4  13   2       49.79       38.79      2.60 o 
  -3  13   2      186.96      183.77      4.05 o 
  -2  13   2       22.63       21.55      1.59 o 
  -1  13   2      180.76      175.76      2.56 o 
   1  13   2      231.88      211.89      3.19 o 
   2  13   2       76.09       65.77      2.41 o 
   3  13   2      175.45      150.44      4.00 o 
   4  13   2        7.90        7.94      2.08 o 
   5  13   2       20.77       15.32      2.81 o 
  -5  14   2       21.12       14.02      2.51 o 
  -4  14   2        5.70        5.64      1.74 o 
  -3  14   2       25.59       22.70      2.16 o 
  -2  14   2      158.78      129.06      2.85 o 
   1  14   2      234.78      221.10      3.33 o 
   2  14   2      296.92      268.09      4.36 o 
   3  14   2       85.05       82.62      3.23 o 
   4  14   2       94.02       93.54      3.90 o 
   5  14   2        5.22        3.63      2.35 o 
  -5  15   2        7.95        6.75      2.18 o 
  -4  15   2      158.98      156.08      4.40 o 
  -3  15   2      114.51      107.27      3.31 o 
   3  15   2       22.48       25.19      2.35 o 
   4  15   2       21.27       17.98      2.49 o 
   5  15   2        5.82        3.65      2.41 o 
  -1 -26   3        7.16        3.59      1.71 o 
   0 -26   3       18.44       21.39      2.20 o 
  -2 -25   3        0.79       -1.98      1.47 o 
  -1 -25   3        5.01        7.95      1.79 o 
   0 -25   3        5.26        3.52      1.63 o 
   1 -25   3        1.60       -2.20      2.10 o 
  -3 -24   3       24.18       21.98      2.21 o 
  -2 -24   3       31.93       31.36      3.88 o 
  -1 -24   3        5.94        3.89      1.61 o 
   0 -24   3        9.22       11.24      1.81 o 
   1 -24   3        1.24        2.14      2.26 o 
   2 -24   3       27.47       27.24      2.40 o 
  -3 -23   3       38.39       43.17      2.51 o 
  -2 -23   3       13.10       11.18      1.79 o 
  -1 -23   3       12.51        9.00      1.74 o 
   0 -23   3       88.56       94.21      3.03 o 
   1 -23   3       47.49       42.94      2.36 o 
   2 -23   3        3.27        3.89      1.80 o 
  -3 -22   3       14.60       16.91      1.94 o 
  -2 -22   3        4.40        3.78      1.48 o 
  -1 -22   3       32.84       28.46      2.09 o 
   0 -22   3       17.90       21.31      1.93 o 
   1 -22   3       78.12       80.08      2.82 o 
   2 -22   3        7.85        6.99      1.80 o 
  -4 -21   3        2.98        2.92      1.50 o 
  -3 -21   3       10.35       13.10      2.24 o 
  -2 -21   3        0.93        0.06      1.26 o 
  -1 -21   3      175.81      167.91      7.40 o 
   0 -21   3       14.54       20.65      1.54 o 
   1 -21   3       68.61       55.04      2.76 o 
   2 -21   3       31.11       26.16      2.20 o 
   3 -21   3        3.15        2.64      2.54 o 
  -4 -20   3        1.09       -0.83      1.43 o 
  -3 -20   3       33.92       26.58      2.59 o 
  -2 -20   3       72.58       66.11      4.17 o 
  -1 -20   3       20.12       21.04      1.84 o 
   0 -20   3       97.24       96.59      3.94 o 
   1 -20   3       61.79       65.12      5.60 o 
   2 -20   3        1.35        0.36      1.49 o 
   3 -20   3       22.09       30.55      2.38 o 
  -4 -19   3       17.36       13.91      2.35 o 
  -3 -19   3       28.27       25.53      1.90 o 
  -2 -19   3       78.28       90.69      7.22 o 
  -1 -19   3       20.55       19.04      1.68 o 
   0 -19   3        2.82        2.07      1.12 o 
   1 -19   3       45.89       43.24      3.81 o 
   2 -19   3       52.85       53.02      3.05 o 
   3 -19   3        5.27        9.97      1.87 o 
  -5 -18   3        9.04       11.40      1.77 o 
  -4 -18   3       32.92       33.56      2.65 o 
  -3 -18   3       39.10       37.33      2.81 o 
  -2 -18   3       38.89       39.32      1.96 o 
  -1 -18   3      152.99      156.78      6.47 o 
   0 -18   3      108.10       91.72      4.12 o 
   1 -18   3       75.92       62.51      4.68 o 
   2 -18   3      189.82      206.55     15.87 o 
   3 -18   3       79.79       88.51     13.36 o 
   4 -18   3        9.70        9.05      2.02 o 
  -5 -17   3       31.71       28.91      2.12 o 
  -4 -17   3       17.97       18.87      1.87 o 
  -3 -17   3       78.83       80.38      3.09 o 
  -2 -17   3       19.98       17.90      1.60 o 
  -1 -17   3      135.93      136.32      3.21 o 
   0 -17   3       95.94       86.03      4.18 o 
   1 -17   3       25.39       20.02      1.66 o 
   2 -17   3      111.90      125.02      9.64 o 
   3 -17   3       27.74       32.04      2.16 o 
   4 -17   3       17.01       19.23      2.61 o 
  -5 -16   3        7.70        5.00      1.50 o 
  -4 -16   3       62.43       50.07      2.27 o 
  -3 -16   3       48.86       48.67      2.13 o 
  -2 -16   3      176.09      179.26     15.64 o 
  -1 -16   3        4.11        4.09      0.85 o 
   0 -16   3      136.55      143.39      8.30 o 
   1 -16   3       16.38       16.46      2.60 o 
   2 -16   3      148.86      176.40     17.90 o 
   3 -16   3       95.22       94.81      9.62 o 
   4 -16   3        6.01        3.48      1.66 o 
  -5 -15   3        4.83        4.16      1.49 o 
  -4 -15   3       13.29       15.28      1.68 o 
  -3 -15   3      100.25       92.41      8.49 o 
  -2 -15   3      107.65      111.81      9.38 o 
  -1 -15   3      106.69      115.62      3.32 o 
   0 -15   3      351.72      340.41     13.29 o 
   1 -15   3      126.64      117.87     11.28 o 
   2 -15   3       18.11       21.52      2.43 o 
   3 -15   3       15.71       14.70      1.86 o 
   4 -15   3       36.32       42.76      3.97 o 
  -5 -14   3       14.12       14.33      1.78 o 
  -4 -14   3       60.89       65.15      3.86 o 
  -3 -14   3      180.89      181.92     14.12 o 
  -2 -14   3       63.95       64.96      4.16 o 
  -1 -14   3      158.49      172.42      3.80 o 
   0 -14   3       19.84       22.64      1.84 o 
   1 -14   3       86.84       91.80     13.86 o 
   2 -14   3      130.98      148.17     15.43 o 
   3 -14   3       40.79       40.54      7.74 o 
   4 -14   3       24.69       31.02      3.17 o 
  -5 -13   3        5.89        7.87      1.53 o 
  -4 -13   3       41.62       53.24      1.75 o 
  -3 -13   3       81.77       69.02      3.48 o 
  -2 -13   3       41.85       34.55      3.01 o 
  -1 -13   3      205.46      193.95      7.46 o 
   0 -13   3      432.60      406.74     19.96 o 
   1 -13   3       86.67       80.30      6.10 o 
   2 -13   3       19.43       17.07      1.12 o 
   3 -13   3       66.72       70.27      9.61 o 
   4 -13   3       49.09       65.66      3.84 o 
  -6 -12   3        1.73       -1.84      1.88 o 
  -5 -12   3       42.78       47.80      1.85 o 
  -4 -12   3       16.61       15.59      1.25 o 
  -3 -12   3      140.36      152.31      7.67 o 
  -2 -12   3       11.07       13.37      0.92 o 
  -1 -12   3      276.06      293.05     17.18 o 
   0 -12   3      192.32      208.05     11.83 o 
   1 -12   3      163.67      169.36      9.41 o 
   2 -12   3       85.19       71.14      6.74 o 
   3 -12   3       58.48       66.82      8.46 o 
   4 -12   3       35.32       33.30      3.36 o 
   5 -12   3       23.50       29.95      3.19 o 
  -6 -11   3       22.61       25.87      2.21 o 
  -5 -11   3       25.57       27.62      1.56 o 
  -4 -11   3      147.26      167.86      3.61 o 
  -3 -11   3       51.21       50.43      3.13 o 
  -2 -11   3      515.57      594.27     30.64 o 
  -1 -11   3      250.79      243.30     12.97 o 
   0 -11   3      241.88      224.17     12.73 o 
   1 -11   3       40.97       30.72      1.74 o 
   2 -11   3      148.97      138.51     12.81 o 
   3 -11   3       38.05       37.44      7.91 o 
   4 -11   3       17.45       21.57      2.48 o 
   5 -11   3       23.31       30.81      2.79 o 
  -6 -10   3        2.41        7.25      1.88 o 
  -5 -10   3        5.33        5.09      1.12 o 
  -4 -10   3       43.90       47.56      1.62 o 
  -3 -10   3      103.20       95.05      5.27 o 
  -2 -10   3       32.43       38.54      3.38 o 
  -1 -10   3      751.76      824.70     43.36 o 
   0 -10   3      459.92      505.83     28.43 o 
   1 -10   3       43.01       39.54      3.30 o 
   2 -10   3       21.85       19.79      1.62 o 
   3 -10   3      167.27      175.55     22.63 o 
   4 -10   3        6.42        6.60      1.39 o 
   5 -10   3       10.61        9.77      2.35 o 
  -6  -9   3       32.04       30.28      2.25 o 
  -5  -9   3        0.17       -0.09      1.23 o 
  -4  -9   3       49.37       58.20      1.68 o 
  -3  -9   3       68.84       81.66      3.22 o 
  -2  -9   3      685.71      670.22     32.75 o 
  -1  -9   3      298.01      338.21     16.90 o 
   0  -9   3      469.95      492.59     26.75 o 
   1  -9   3      731.55      803.69    101.71 o 
   2  -9   3      166.09      164.77     15.28 o 
   3  -9   3       94.46       86.55      9.53 o 
   4  -9   3      123.61      133.97     19.43 o 
   5  -9   3       37.75       36.01      3.17 o 
  -6  -8   3        5.20        3.98      1.61 o 
  -5  -8   3       13.81       15.78      1.70 o 
  -4  -8   3       30.26       35.33      1.42 o 
  -3  -8   3      133.41      131.30      3.27 o 
  -2  -8   3      628.51      637.07     29.97 o 
  -1  -8   3       72.75       74.41      4.61 o 
   0  -8   3      201.22      197.32     11.58 o 
   1  -8   3      467.16      529.63     70.94 o 
   2  -8   3       17.31       21.29      2.01 o 
   3  -8   3       24.51       20.04      1.55 o 
   4  -8   3       74.72       86.45     11.80 o 
   5  -8   3        4.80        4.97      2.03 o 
  -6  -7   3        3.93        4.91      1.56 o 
  -5  -7   3       80.68       89.79      2.65 o 
  -4  -7   3       45.18       49.91      1.63 o 
  -3  -7   3       45.53       52.89      1.36 o 
  -2  -7   3     1365.42     1531.56     75.80 o 
  -1  -7   3      683.00      822.54     44.06 o 
   0  -7   3      337.18      319.78     17.47 o 
   1  -7   3       75.19       80.88      6.58 o 
   2  -7   3      165.23      229.82      4.51 o 
   3  -7   3       55.86       48.11      4.85 o 
   4  -7   3      116.66      135.80     10.44 o 
   5  -7   3        4.07        4.34      1.99 o 
  -6  -6   3       30.12       29.30      2.40 o 
  -5  -6   3       13.04       15.47      1.60 o 
  -4  -6   3      102.69      105.20      2.00 o 
  -3  -6   3       12.85       14.30      0.93 o 
  -2  -6   3      604.56      605.06     24.60 o 
  -1  -6   3      168.47      198.26     10.78 o 
   0  -6   3      914.05     1013.44     62.66 o 
   1  -6   3      664.55      660.40     95.50 o 
   2  -6   3      400.72      499.93      6.37 o 
   3  -6   3      200.70      223.32     21.38 o 
   4  -6   3        3.16        3.02      2.28 o 
   5  -6   3        7.65        8.70      2.14 o 
  -6  -5   3        4.80        6.43      2.51 o 
  -5  -5   3       22.79       22.70      2.66 o 
  -4  -5   3       43.91       49.87      1.83 o 
  -3  -5   3      147.64      167.49      3.23 o 
  -2  -5   3      656.84      759.74     32.40 o 
  -1  -5   3      325.91      303.40     16.25 o 
   0  -5   3     1317.67     1557.58    104.38 o 
   1  -5   3      113.94      128.20     20.04 o 
   2  -5   3      163.69      172.28     23.87 o 
   3  -5   3       44.23       43.46      4.97 o 
   4  -5   3       47.29       48.65      2.87 o 
   5  -5   3        8.95        4.55      1.99 o 
  -6  -4   3        9.97       10.67      2.70 o 
  -5  -4   3        1.56        2.60      1.93 o 
  -4  -4   3      121.13      118.54      3.71 o 
  -3  -4   3       95.17       99.57      1.83 o 
  -2  -4   3      234.96      242.52      6.32 o 
  -1  -4   3     1118.18     1288.98     71.21 o 
   0  -4   3      858.26      945.80     63.81 o 
   1  -4   3      840.01      949.78    141.94 o 
   2  -4   3     1249.03     1434.85    212.99 o 
   3  -4   3      371.22      377.58     33.11 o 
   4  -4   3       66.72       68.93      3.25 o 
   5  -4   3        9.13        6.62      2.05 o 
  -6  -3   3       21.28       24.86      3.14 o 
  -5  -3   3      210.35      210.30      5.41 o 
  -4  -3   3       87.14       77.65      3.19 o 
  -3  -3   3      316.39      369.72      6.02 o 
  -2  -3   3       30.43       31.79      2.39 o 
  -1  -3   3      584.70      655.81     32.95 o 
   0  -3   3      157.20      162.85     10.16 o 
   1  -3   3      185.64      209.82     27.34 o 
   2  -3   3      396.55      495.06     67.59 o 
   3  -3   3      102.41      114.95      9.63 o 
   4  -3   3       84.72       93.27      3.71 o 
   5  -3   3       34.33       29.72      2.83 o 
  -6  -2   3       20.77       24.54      3.16 o 
  -5  -2   3        7.59       12.51      2.28 o 
  -4  -2   3      343.49      332.81      5.79 o 
  -3  -2   3      374.75      397.95      6.03 o 
  -2  -2   3        1.04        3.85      1.65 o 
  -1  -2   3      557.63      662.23     28.55 o 
   0  -2   3      624.69      725.40     50.45 o 
   1  -2   3      689.84      737.02    105.21 o 
   2  -2   3     1109.09     1294.49    178.01 o 
   3  -2   3      277.61      274.89      4.24 o 
   4  -2   3       68.46       60.68      3.16 o 
   5  -2   3        0.90       -0.76      1.63 o 
  -6  -1   3       24.78       25.36      3.17 o 
  -5  -1   3       32.94       28.50      2.72 o 
  -4  -1   3       74.73       73.63      3.17 o 
  -3  -1   3      263.69      258.24      4.49 o 
  -2  -1   3      243.75      241.59      1.91 o 
  -1  -1   3      202.85      220.37      2.19 o 
   0  -1   3      123.38      136.49      8.86 o 
   1  -1   3      356.73      409.12     52.95 o 
   2  -1   3      188.79      208.61     20.86 o 
   3  -1   3      186.88      175.78      3.38 o 
   4  -1   3        5.68        7.46      1.72 o 
   5  -1   3       24.54       23.01      2.79 o 
  -6   0   3        5.23        6.22      2.41 o 
  -5   0   3        2.16        3.04      1.84 o 
  -4   0   3       34.71       30.64      2.47 o 
  -3   0   3       45.08       53.51      2.37 o 
  -2   0   3      359.36      334.88      4.34 o 
  -1   0   3     4535.14     4937.08    251.17 o 
   0   0   3     1609.58     1900.33    128.18 o 
   1   0   3      537.16      618.13     84.95 o 
   2   0   3       40.05       35.36      1.93 o 
   3   0   3      916.17      930.29     13.67 o 
   4   0   3       74.42       79.46      3.48 o 
   5   0   3        5.77        4.67      1.93 o 
  -6   1   3       24.32       25.93      3.08 o 
  -5   1   3       34.93       25.47      2.64 o 
  -4   1   3       73.53       69.84      3.12 o 
  -3   1   3      262.88      260.67      4.53 o 
  -2   1   3      246.53      236.96      3.71 o 
  -1   1   3      201.48      207.74      5.01 o 
   0   1   3      123.69      133.08      5.97 o 
   1   1   3      365.30      369.40      4.48 o 
   2   1   3      187.43      177.23      3.69 o 
   3   1   3      186.00      176.21      3.09 o 
   4   1   3        5.51        5.39      1.66 o 
   5   1   3       24.37       25.76      2.73 o 
  -6   2   3       20.81       17.38      2.81 o 
  -5   2   3        7.71       10.44      2.10 o 
  -4   2   3      342.95      329.60      5.81 o 
  -3   2   3      378.85      386.53      5.47 o 
  -2   2   3        1.81        2.22      0.82 o 
  -1   2   3      561.67      592.87      5.16 o 
   0   2   3      631.23      624.56      5.24 o 
   1   2   3      700.08      652.20      5.93 o 
   2   2   3     1096.06     1092.25      8.84 o 
   3   2   3      267.18      253.93      3.60 o 
   4   2   3       70.30       57.70      3.12 o 
   5   2   3        0.97        0.42      1.82 o 
  -6   3   3       21.86       19.28      2.93 o 
  -5   3   3      207.80      199.13      5.30 o 
  -4   3   3       83.98       73.92      3.12 o 
  -3   3   3      319.85      354.04      5.24 o 
  -2   3   3       29.28       26.34      1.61 o 
  -1   3   3      587.22      601.38      5.24 o 
   0   3   3      155.28      137.62      2.51 o 
   1   3   3      190.98      189.76      3.25 o 
   2   3   3      392.93      412.26      5.49 o 
   3   3   3      101.93      100.61      2.43 o 
   4   3   3       84.88       85.55      3.63 o 
   5   3   3       34.98       35.30      3.00 o 
  -6   4   3        9.65        5.85      2.43 o 
  -5   4   3        1.62        1.43      1.86 o 
  -4   4   3      117.69      109.62      3.58 o 
  -3   4   3       93.64       98.00      2.98 o 
  -2   4   3      240.94      232.77      3.77 o 
  -1   4   3     1124.73     1173.14      7.38 o 
   0   4   3      867.98      833.93      6.10 o 
   1   4   3      846.37      836.95      6.71 o 
   2   4   3     1238.80     1206.52      9.28 o 
   3   4   3      370.30      338.50      4.12 o 
   4   4   3       69.04       64.74      3.27 o 
   5   4   3        9.24        7.80      2.24 o 
  -6   5   3        4.53        0.88      2.16 o 
  -5   5   3       23.39       21.08      2.60 o 
  -4   5   3       44.20       43.76      2.64 o 
  -3   5   3      148.72      159.46      3.69 o 
  -2   5   3      666.30      690.91      6.33 o 
  -1   5   3      326.91      277.89      3.63 o 
   0   5   3     1313.32     1343.89      7.82 o 
   1   5   3      115.49      114.18      2.62 o 
   2   5   3      166.32      152.94      3.46 o 
   3   5   3       43.01       37.75      1.74 o 
   4   5   3       45.94       42.38      2.83 o 
   5   5   3        8.88        7.04      2.29 o 
  -6   6   3       30.26       24.75      3.14 o 
  -5   6   3       13.04       12.57      2.33 o 
  -4   6   3      102.15      103.89      3.56 o 
  -3   6   3       12.93       14.88      1.72 o 
  -2   6   3      600.95      553.90      5.74 o 
  -1   6   3      170.29      176.66      2.95 o 
   0   6   3      913.86      906.91      6.39 o 
   1   6   3      657.79      571.32      5.57 o 
   2   6   3      420.51      391.72      3.11 o 
   3   6   3      195.60      192.74      3.20 o 
   4   6   3        2.79        1.05      1.61 o 
   5   6   3        7.77        8.82      2.35 o 
  -6   7   3        4.20        2.20      2.29 o 
  -5   7   3       81.28       82.52      3.77 o 
  -4   7   3       47.69       49.59      2.77 o 
  -3   7   3       44.66       44.91      2.33 o 
  -2   7   3     1370.44     1430.78      9.20 o 
  -1   7   3      659.15      728.07      5.83 o 
   0   7   3      333.40      295.83      3.65 o 
   1   7   3       72.63       65.37      2.05 o 
   2   7   3      162.68      170.81      2.12 o 
   3   7   3       54.48       44.76      1.83 o 
   4   7   3      119.17      115.32      4.13 o 
   5   7   3        4.16        7.13      2.37 o 
  -6   8   3        5.23        3.65      2.41 o 
  -5   8   3       14.04       15.28      2.45 o 
  -4   8   3       31.06       34.42      2.58 o 
  -3   8   3      138.28      126.47      3.42 o 
  -2   8   3      617.86      567.06      5.85 o 
  -1   8   3       69.60       62.84      1.95 o 
   0   8   3      202.58      190.48      2.98 o 
   1   8   3      462.65      456.15      4.97 o 
   2   8   3       15.01       15.17      1.38 o 
   3   8   3       26.32       21.27      2.14 o 
   4   8   3       74.56       74.19      3.54 o 
   5   8   3        4.96       11.11      2.64 o 
  -6   9   3       31.33       28.23      3.10 o 
  -5   9   3        0.08       -1.80      1.68 o 
  -4   9   3       50.24       57.03      2.95 o 
  -3   9   3       69.84       68.64      2.77 o 
  -2   9   3      687.00      609.02      6.06 o 
  -1   9   3      280.60      287.81      3.75 o 
   0   9   3      481.72      476.54      4.63 o 
   1   9   3      730.77      706.44      6.18 o 
   2   9   3      168.51      148.83      2.49 o 
   3   9   3       94.48       76.81      3.21 o 
   4   9   3      124.84      108.71      4.13 o 
   5   9   3       37.44       38.79      3.39 o 
  -6  10   3        2.58        3.67      2.35 o 
  -5  10   3        5.11        1.95      1.93 o 
  -4  10   3       42.65       44.73      2.75 o 
  -3  10   3      106.75       92.03      3.10 o 
  -2  10   3       35.46       37.85      2.03 o 
  -1  10   3      743.75      738.01      5.93 o 
   0  10   3      461.82      481.05      4.65 o 
   1  10   3       44.85       39.17      1.70 o 
   2  10   3       20.47       14.55      1.17 o 
   3  10   3      167.94      147.95      4.13 o 
   4  10   3        6.74        5.30      1.99 o 
   5  10   3       10.34        8.80      2.58 o 
  -6  11   3       22.94       26.60      3.12 o 
  -5  11   3       26.45       23.62      2.68 o 
  -4  11   3      144.47      149.84      4.28 o 
  -3  11   3       51.17       40.20      2.43 o 
  -2  11   3      515.50      544.91      5.79 o 
  -1  11   3      257.22      230.04      3.37 o 
   0  11   3      253.03      220.42      3.19 o 
   1  11   3       39.73       29.59      1.57 o 
   2  11   3      148.20      125.97      2.36 o 
   3  11   3       38.57       31.52      2.41 o 
   4  11   3       15.69       14.36      2.37 o 
   5  11   3       23.67       25.26      3.12 o 
  -6  12   3        1.69        1.38      2.33 o 
  -5  12   3       43.24       36.93      3.00 o 
  -4  12   3       16.78       13.06      2.01 o 
  -3  12   3      138.93      141.72      3.71 o 
  -2  12   3        9.82       10.94      1.34 o 
  -1  12   3      282.41      280.18      3.69 o 
   1  12   3      164.58      145.20      2.93 o 
   2  12   3       84.07       68.55      1.85 o 
   3  12   3       57.94       51.77      2.79 o 
   4  12   3       35.75       32.49      2.85 o 
   5  12   3       23.42       24.63      3.27 o 
  -5  13   3        5.65        8.01      2.29 o 
  -4  13   3       40.51       50.26      2.95 o 
  -3  13   3       81.31       60.61      2.77 o 
  -2  13   3       39.22       31.54      1.86 o 
   1  13   3       82.90       70.40      2.16 o 
   2  13   3       19.97       16.86      1.25 o 
   3  13   3       67.61       54.43      2.85 o 
   4  13   3       47.73       45.59      3.23 o 
  -5  14   3       13.96       11.65      2.43 o 
  -4  14   3       59.57       58.81      3.08 o 
  -3  14   3      179.57      162.81      3.96 o 
  -2  14   3       66.68       63.04      2.33 o 
   1  14   3       88.26       81.97      2.52 o 
   2  14   3      131.85      119.97      3.40 o 
   3  14   3       40.12       31.52      2.43 o 
   4  14   3       24.85       21.99      2.72 o 
  -5  15   3        5.02        4.42      2.03 o 
  -4  15   3       13.03       12.14      2.12 o 
  -3  15   3       99.58       82.54      3.08 o 
   3  15   3       14.62        9.94      1.95 o 
   4  15   3       35.51       34.39      3.10 o 
  -1 -25   4       21.37       24.00      2.47 o 
   0 -25   4        3.48        1.90      1.65 o 
  -2 -24   4        3.53        0.93      1.54 o 
  -1 -24   4       24.33       25.87      2.15 o 
   0 -24   4       30.59       26.98      2.18 o 
   1 -24   4        3.85        3.24      1.66 o 
  -3 -23   4       25.58       23.17      2.20 o 
  -2 -23   4        6.13        3.95      1.58 o 
  -1 -23   4       32.28       32.06      2.22 o 
   0 -23   4       14.95       16.70      2.02 o 
   1 -23   4       15.71       16.41      1.98 o 
  -3 -22   4       11.21       12.69      3.94 o 
  -2 -22   4       19.57       22.74      2.12 o 
  -1 -22   4       12.55       13.20      1.85 o 
   0 -22   4        0.14        0.17      1.38 o 
   1 -22   4       14.40       20.81      3.06 o 
   2 -22   4       19.18       19.37      3.37 o 
  -4 -21   4        1.55        0.71      1.43 o 
  -3 -21   4       39.67       32.37      3.63 o 
  -2 -21   4        6.01        5.00      1.54 o 
  -1 -21   4       31.74       33.04      2.11 o 
   0 -21   4        2.39        1.11      1.36 o 
   1 -21   4        7.52        5.97      2.43 o 
   2 -21   4       27.27       27.43      2.31 o 
  -4 -20   4       21.40       21.42      2.12 o 
  -3 -20   4        7.09       11.25      1.67 o 
  -2 -20   4       12.85        8.98      2.01 o 
  -1 -20   4        1.36        0.92      1.33 o 
   0 -20   4       58.31       48.43      2.28 o 
   1 -20   4       93.97       88.26      4.11 o 
   2 -20   4       14.20       12.16      1.91 o 
   3 -20   4       19.77       22.33      3.73 o 
  -4 -19   4        0.47        1.98      1.42 o 
  -3 -19   4       19.18       21.66      1.92 o 
  -2 -19   4       34.75       31.36      2.04 o 
  -1 -19   4      100.20       96.29      7.08 o 
   0 -19   4      108.13      104.26      8.09 o 
   1 -19   4       77.22       80.25      3.82 o 
   2 -19   4       55.47       60.26      9.14 o 
   3 -19   4        7.95       10.36      1.99 o 
  -4 -18   4       16.83       16.93      1.91 o 
  -3 -18   4       17.69       22.71      1.95 o 
  -2 -18   4       59.09       64.88      5.49 o 
  -1 -18   4       43.22       49.18      6.01 o 
   0 -18   4       21.62       25.11      1.79 o 
   1 -18   4      112.42      107.83      5.75 o 
   2 -18   4       97.85      101.45      6.10 o 
   3 -18   4       22.20       20.35      5.08 o 
  -5 -17   4       17.68       20.98      2.26 o 
  -4 -17   4       18.13       20.91      1.97 o 
  -3 -17   4       36.14       26.58      2.01 o 
  -2 -17   4      228.12      215.60     18.76 o 
  -1 -17   4       50.10       50.84      3.63 o 
   0 -17   4       66.19       69.34      2.41 o 
   1 -17   4       83.01       88.51      5.02 o 
   2 -17   4       40.76       48.34      5.94 o 
   3 -17   4       13.79       17.75      2.09 o 
  -5 -16   4        2.91        2.71      1.48 o 
  -4 -16   4       47.81       52.52      2.38 o 
  -3 -16   4       71.24       73.71      3.14 o 
  -2 -16   4       21.84       20.10      1.63 o 
  -1 -16   4      171.38      161.46     10.03 o 
   0 -16   4      254.71      286.87     11.53 o 
   1 -16   4      130.68      122.40     10.18 o 
   2 -16   4        3.70        3.99      1.50 o 
   3 -16   4       28.61       34.15      3.32 o 
   4 -16   4       21.43       29.65      3.12 o 
  -5 -15   4       14.87       19.03      1.95 o 
  -4 -15   4       95.19       97.09      3.34 o 
  -3 -15   4        2.28        3.83      1.22 o 
  -2 -15   4       16.89       15.65      1.49 o 
  -1 -15   4       16.77       17.72      1.55 o 
   0 -15   4       67.78       65.55      3.68 o 
   1 -15   4       21.07       19.30      1.68 o 
   2 -15   4       20.76       22.14      1.89 o 
   3 -15   4       11.61       12.78      2.37 o 
   4 -15   4        8.31       15.05      3.16 o 
  -5 -14   4       26.72       22.64      1.96 o 
  -4 -14   4       84.40       87.81      2.79 o 
  -3 -14   4       16.60       14.21      1.77 o 
  -2 -14   4      350.08      327.27     22.42 o 
  -1 -14   4      251.75      237.98     12.98 o 
   0 -14   4      154.51      152.13      9.93 o 
   1 -14   4      126.00      116.62      6.43 o 
   2 -14   4      224.61      243.40     21.47 o 
   3 -14   4       16.40       22.41      2.98 o 
   4 -14   4       16.21       26.95      3.48 o 
  -5 -13   4        2.37        1.72      1.33 o 
  -4 -13   4      184.72      178.56      2.83 o 
  -3 -13   4       56.15       64.81      2.65 o 
  -2 -13   4       88.71      112.81      6.29 o 
  -1 -13   4       22.82       20.23      1.07 o 
   0 -13   4      226.91      233.60     12.54 o 
   1 -13   4      212.86      218.88     17.43 o 
   2 -13   4       83.09       79.97      5.55 o 
   3 -13   4       30.48       35.02      4.32 o 
   4 -13   4        7.30       11.30      2.85 o 
  -5 -12   4       40.48       41.49      1.82 o 
  -4 -12   4      143.72      159.32      2.65 o 
  -3 -12   4      272.92      264.09     10.30 o 
  -2 -12   4       92.98      102.11      6.80 o 
  -1 -12   4      170.89      162.36      7.90 o 
   0 -12   4      204.53      207.47     11.92 o 
   1 -12   4      752.53      776.32     40.92 o 
   2 -12   4       27.35       30.35      2.64 o 
   3 -12   4      142.78      157.12     14.17 o 
   4 -12   4        2.88        3.51      1.33 o 
  -6 -11   4        5.31        3.81      1.71 o 
  -5 -11   4       65.68       67.55      2.10 o 
  -4 -11   4       44.82       45.03      1.67 o 
  -3 -11   4       77.32       76.63      2.99 o 
  -2 -11   4      291.24      355.30     18.61 o 
  -1 -11   4       11.91       11.71      1.01 o 
   0 -11   4       61.22       70.70      4.72 o 
   1 -11   4       56.93       58.37      3.73 o 
   2 -11   4       22.25       27.54      2.52 o 
   3 -11   4       31.75       36.24      3.17 o 
   4 -11   4        7.02        7.97      1.48 o 
  -6 -10   4        0.38       -0.73      1.46 o 
  -5 -10   4       72.22       67.91      2.07 o 
  -4 -10   4       47.36       41.74      2.46 o 
  -3 -10   4      330.36      332.64     11.27 o 
  -2 -10   4       52.09       57.69      4.45 o 
  -1 -10   4      256.57      282.98     18.33 o 
   0 -10   4       35.10       26.13      2.61 o 
   1 -10   4      230.44      219.04     24.69 o 
   2 -10   4      300.08      394.72      6.58 o 
   3 -10   4      236.47      249.83     21.45 o 
   4 -10   4        9.22        9.21      1.52 o 
  -6  -9   4       10.52       10.67      1.86 o 
  -5  -9   4       33.77       37.54      2.10 o 
  -4  -9   4       91.54       95.85      3.20 o 
  -3  -9   4      168.01      162.70      5.01 o 
  -2  -9   4       87.87       89.87      4.29 o 
  -1  -9   4      135.35      149.21      6.92 o 
   0  -9   4      525.81      563.59     33.76 o 
   1  -9   4       12.10       12.69      0.94 o 
   2  -9   4       55.46       66.15      6.97 o 
   3  -9   4        7.19        9.63      1.08 o 
   4  -9   4        9.52        9.05      1.51 o 
  -6  -8   4        6.54        6.31      1.73 o 
  -5  -8   4       16.92       22.08      1.80 o 
  -4  -8   4      130.40      123.25      2.40 o 
  -3  -8   4        6.18        9.29      0.90 o 
  -2  -8   4       36.64       35.69      1.63 o 
  -1  -8   4      649.82      700.72     41.53 o 
   0  -8   4       22.06       19.81      1.00 o 
   1  -8   4      864.30      999.54    134.49 o 
   2  -8   4       90.25      106.17     11.00 o 
   3  -8   4       71.75       73.91      7.60 o 
   4  -8   4        6.97        6.54      1.41 o 
   5  -8   4        4.56        4.02      2.08 o 
  -6  -7   4       23.86       29.38      3.33 o 
  -5  -7   4       39.37       41.22      2.06 o 
  -4  -7   4       52.36       51.53      1.61 o 
  -3  -7   4       86.57      102.88      3.28 o 
  -2  -7   4      495.38      537.07     25.26 o 
  -1  -7   4      533.05      629.37     36.10 o 
   0  -7   4      373.30      443.13     32.69 o 
   1  -7   4      198.27      216.95     26.10 o 
   2  -7   4       96.02      107.70     16.45 o 
   3  -7   4      176.84      185.78     18.60 o 
   4  -7   4        3.69        3.08      1.23 o 
   5  -7   4        7.59        8.74      2.37 o 
  -6  -6   4       15.13       17.86      2.96 o 
  -5  -6   4       34.30       30.16      1.88 o 
  -4  -6   4       66.59       62.33      1.68 o 
  -3  -6   4      145.55      148.64      5.09 o 
  -2  -6   4      767.62      881.38     39.80 o 
  -1  -6   4      521.54      560.67     31.74 o 
   0  -6   4      227.05      233.38     15.07 o 
   1  -6   4      109.13      120.80     19.09 o 
   2  -6   4       90.05       95.91     11.59 o 
   3  -6   4      173.20      194.55     15.37 o 
   4  -6   4       40.21       36.55      2.73 o 
   5  -6   4        9.12       11.13      2.43 o 
  -6  -5   4       33.63       32.28      3.39 o 
  -5  -5   4        2.89        2.05      1.23 o 
  -4  -5   4       14.24       13.44      1.09 o 
  -3  -5   4      274.49      285.69      6.53 o 
  -2  -5   4      156.11      172.70      5.38 o 
  -1  -5   4      370.96      414.87     19.77 o 
   0  -5   4     1041.57     1234.78     85.25 o 
   1  -5   4      174.61      182.65     29.77 o 
   2  -5   4       13.70       16.99      2.41 o 
   3  -5   4       80.24       79.34      7.45 o 
   4  -5   4      144.00      155.43      4.84 o 
   5  -5   4       20.48       29.01      3.02 o 
  -6  -4   4       10.27        9.93      2.68 o 
  -5  -4   4       14.70       13.04      1.53 o 
  -4  -4   4       41.89       41.57      1.75 o 
  -3  -4   4        8.32        5.59      0.71 o 
  -2  -4   4     1212.52     1324.97     53.02 o 
  -1  -4   4      119.77      119.11      6.74 o 
   0  -4   4       38.12       40.99      2.93 o 
   1  -4   4      252.70      297.91     45.21 o 
   2  -4   4      201.04      224.20     33.39 o 
   3  -4   4       11.25       13.23      1.21 o 
   4  -4   4       36.89       33.28      2.75 o 
   5  -4   4        0.89        2.85      1.99 o 
  -6  -3   4        9.53        6.94      2.73 o 
  -5  -3   4       99.71       94.55      4.09 o 
  -4  -3   4       65.13       61.27      1.95 o 
  -3  -3   4        3.61        6.00      0.72 o 
  -2  -3   4     1200.93     1275.66     36.96 o 
  -1  -3   4       20.18       25.68      1.73 o 
   0  -3   4      320.45      353.45     25.24 o 
   1  -3   4      160.20      192.74     14.11 o 
   2  -3   4       46.28       42.88      5.34 o 
   3  -3   4      219.14      233.73     20.30 o 
   4  -3   4       22.75       23.50      2.54 o 
   5  -3   4       11.00       16.91      2.77 o 
  -6  -2   4        3.22        0.34      2.43 o 
  -5  -2   4       47.47       46.88      3.29 o 
  -4  -2   4      107.66      104.15      2.33 o 
  -3  -2   4      237.96      250.79      7.64 o 
  -2  -2   4       92.74      100.34      2.09 o 
  -1  -2   4     1780.99     2159.98    103.80 o 
   0  -2   4      922.14     1148.13     87.63 o 
   1  -2   4     1216.84     1532.68    125.53 o 
   2  -2   4      106.50      116.78     16.81 o 
   3  -2   4      163.10      161.67      3.18 o 
   4  -2   4       83.98       78.41      3.71 o 
   5  -2   4        1.38        5.87      2.20 o 
  -6  -1   4       21.90       24.52      3.27 o 
  -5  -1   4       46.04       50.47      3.27 o 
  -4  -1   4      183.51      186.07      4.67 o 
  -3  -1   4       18.47       14.96      1.03 o 
  -2  -1   4      668.84      726.57     18.31 o 
  -1  -1   4      886.81     1101.98     62.26 o 
   0  -1   4     1606.99     1834.53    241.20 o 
   1  -1   4      122.99      129.84     18.17 o 
   2  -1   4       40.58       43.07      5.64 o 
   3  -1   4      389.73      382.95      4.67 o 
   4  -1   4       74.81       71.89      3.60 o 
   5  -1   4       37.92       40.64      3.40 o 
  -6   0   4        0.24       -1.59      2.22 o 
  -5   0   4        6.88        5.91      2.03 o 
  -4   0   4        4.59        7.02      1.70 o 
  -3   0   4       22.91       25.44      1.99 o 
  -2   0   4       25.22       25.55      1.80 o 
  -1   0   4     2628.02     2974.62    210.33 o 
   0   0   4      569.80      679.09     71.70 o 
   1   0   4       59.87       90.22     12.10 o 
   2   0   4        1.37        1.76      0.84 o 
   3   0   4      104.64      105.21      2.71 o 
   4   0   4        6.79        8.74      2.10 o 
   5   0   4       33.34       34.21      3.25 o 
  -6   1   4       22.57       23.16      3.21 o 
  -5   1   4       45.17       40.68      3.02 o 
  -4   1   4      182.81      186.68      4.69 o 
  -3   1   4       17.16       14.00      1.68 o 
  -2   1   4      681.05      697.39      6.79 o 
  -1   1   4      907.52     1064.36     32.87 o 
   0   1   4     1610.08     1859.79    114.98 o 
   1   1   4      127.65      114.21      2.91 o 
   2   1   4       41.91       38.48      2.07 o 
   3   1   4      396.91      399.76      4.78 o 
   4   1   4       70.18       69.58      3.58 o 
   5   1   4       37.44       39.97      3.39 o 
  -6   2   4        3.19        3.04      2.24 o 
  -5   2   4       47.78       45.65      3.08 o 
  -4   2   4      105.36       98.90      3.61 o 
  -3   2   4      235.93      244.68      4.65 o 
  -2   2   4       89.12       91.49      2.73 o 
  -1   2   4     1782.58     1900.89     10.61 o 
   0   2   4      915.32      930.18      7.42 o 
   1   2   4     1219.32     1248.94      9.26 o 
   2   2   4      107.84       99.81      3.06 o 
   3   2   4      167.08      167.96      3.26 o 
   4   2   4       84.76       73.65      3.73 o 
   5   2   4        1.21       -1.66      2.07 o 
  -6   3   4        9.43        5.70      2.39 o 
  -5   3   4      100.73       99.68      4.07 o 
  -4   3   4       64.48       57.68      3.00 o 
  -3   3   4        4.24        5.11      1.40 o 
  -2   3   4     1183.68     1144.63      8.76 o 
  -1   3   4       25.42       30.10      1.68 o 
   0   3   4      335.48      308.01      4.30 o 
   1   3   4      155.81      155.20      3.35 o 
   2   3   4       45.87       39.42      2.12 o 
   3   3   4      218.09      210.21      3.55 o 
   4   3   4       21.14       21.27      2.58 o 
   5   3   4       11.33        9.66      2.54 o 
  -6   4   4       10.29       10.14      2.58 o 
  -5   4   4       15.19       14.23      2.33 o 
  -4   4   4       41.04       39.30      2.64 o 
  -3   4   4        9.66        8.47      1.47 o 
  -2   4   4     1207.01     1210.69      9.05 o 
  -1   4   4      118.58      102.70      2.62 o 
   0   4   4       39.19       34.54      1.70 o 
   1   4   4      254.68      253.71      4.21 o 
   2   4   4      200.78      186.01      4.07 o 
   3   4   4       10.26       10.97      1.35 o 
   4   4   4       35.59       29.05      2.75 o 
   5   4   4        0.77       -0.94      2.12 o 
  -6   5   4       34.19       30.71      3.16 o 
  -5   5   4        2.58        1.99      1.86 o 
  -4   5   4       14.75       14.50      2.01 o 
  -3   5   4      270.79      268.55      4.88 o 
  -2   5   4      162.36      165.95      3.60 o 
  -1   5   4      358.40      359.17      4.67 o 
   0   5   4     1029.11     1025.23      7.80 o 
   1   5   4      176.77      151.95      3.31 o 
   2   5   4       14.38       14.15      1.59 o 
   3   5   4       81.07       77.33      2.39 o 
   4   5   4      145.87      150.49      4.88 o 
   5   5   4       21.35       27.88      3.17 o 
  -6   6   4       15.27       14.06      2.79 o 
  -5   6   4       33.77       31.63      2.85 o 
  -4   6   4       68.86       64.83      3.12 o 
  -3   6   4      151.62      145.96      3.75 o 
  -2   6   4      761.83      785.63      7.36 o 
  -1   6   4      518.77      487.29      5.39 o 
   0   6   4      231.60      205.61      3.58 o 
   1   6   4      110.30      103.27      2.79 o 
   2   6   4       85.78       77.69      2.79 o 
   3   6   4      176.12      179.67      3.35 o 
   4   6   4       40.96       34.02      2.81 o 
   5   6   4        8.91        6.35      2.43 o 
  -6   7   4       23.33       24.86      3.12 o 
  -5   7   4       38.22       35.02      3.00 o 
  -4   7   4       53.07       53.26      3.00 o 
  -3   7   4       89.05       98.19      3.23 o 
  -2   7   4      500.68      506.52      5.99 o 
  -1   7   4      531.41      553.55      5.78 o 
   0   7   4      383.72      390.88      4.86 o 
   1   7   4      196.09      184.17      3.65 o 
   2   7   4       97.13      100.27      3.14 o 
   3   7   4      172.14      159.02      3.19 o 
   4   7   4        4.30        0.67      1.80 o 
   5   7   4        7.15        8.41      2.54 o 
  -6   8   4        6.60        0.33      2.24 o 
  -5   8   4       17.25       19.26      2.66 o 
  -4   8   4      129.42      117.94      3.98 o 
  -3   8   4        7.49        9.54      1.59 o 
  -2   8   4       39.04       35.17      2.08 o 
  -1   8   4      652.09      636.06      6.18 o 
   0   8   4       20.89       16.77      1.38 o 
   1   8   4      847.25      830.25      7.55 o 
   2   8   4       93.90       94.11      3.06 o 
   3   8   4       71.77       63.06      2.23 o 
   4   8   4        6.79        3.69      1.91 o 
   5   8   4        4.82        4.97      2.43 o 
  -6   9   4       10.34        9.58      2.66 o 
  -5   9   4       33.05       36.45      2.96 o 
  -4   9   4       92.48       92.05      3.63 o 
  -3   9   4      165.14      139.88      3.81 o 
  -2   9   4       91.08       87.02      2.77 o 
  -1   9   4      137.11      138.54      3.02 o 
   0   9   4      520.33      512.32      5.57 o 
   1   9   4       11.78       12.89      1.43 o 
   2   9   4       53.82       55.04      2.49 o 
   3   9   4        6.97        7.65      1.30 o 
   4   9   4       10.10        9.35      2.16 o 
  -6  10   4        0.39        1.66      2.26 o 
  -5  10   4       70.83       64.55      3.58 o 
  -4  10   4       46.17       39.47      2.87 o 
  -3  10   4      332.32      309.40      5.37 o 
  -2  10   4       50.32       49.57      2.29 o 
  -1  10   4      254.64      254.40      4.02 o 
   0  10   4       34.43       27.39      1.61 o 
   1  10   4      238.00      204.24      3.84 o 
   2  10   4      294.67      282.42      5.01 o 
   3  10   4      240.10      229.15      4.55 o 
   4  10   4        9.37        4.28      2.01 o 
  -6  11   4        5.38        3.94      2.37 o 
  -5  11   4       67.32       61.58      3.54 o 
  -4  11   4       44.95       40.77      2.87 o 
  -3  11   4       78.94       66.36      2.95 o 
  -2  11   4      289.36      312.85      4.80 o 
  -1  11   4       11.68        8.95      1.13 o 
   0  11   4       62.24       67.30      2.22 o 
   1  11   4       57.22       51.48      2.24 o 
   2  11   4       23.17       20.90      1.15 o 
   3  11   4       31.38       31.98      2.22 o 
   4  11   4        7.20        5.22      2.08 o 
  -5  12   4       41.39       39.09      3.16 o 
  -4  12   4      144.85      150.15      4.53 o 
  -3  12   4      269.97      238.64      4.84 o 
  -2  12   4       93.51       93.98      2.89 o 
  -1  12   4      172.35      145.08      3.12 o 
   0  12   4      207.53      192.95      3.54 o 
   1  12   4      761.37      712.18      7.04 o 
   2  12   4       23.83       20.39      1.32 o 
   3  12   4      138.52      133.49      4.36 o 
   4  12   4        2.76       -2.28      1.78 o 
  -5  13   4        2.29        3.25      2.14 o 
  -4  13   4      183.14      161.38      4.72 o 
  -3  13   4       56.46       58.68      2.87 o 
  -2  13   4       86.62      104.67      3.00 o 
  -1  13   4       24.20       18.25      1.49 o 
   1  13   4      212.81      206.40      3.96 o 
   2  13   4       83.98       69.99      2.09 o 
   3  13   4       31.05       31.90      2.75 o 
   4  13   4        7.09        4.38      2.16 o 
  -5  14   4       26.62       23.16      2.89 o 
  -4  14   4       83.66       81.05      3.69 o 
  -3  14   4       15.06       10.92      1.74 o 
  -2  14   4      351.85      302.88      4.76 o 
   2  14   4      225.44      195.41      3.18 o 
   3  14   4       17.65       15.87      2.31 o 
   4  14   4       16.50        8.72      2.52 o 
  -5  15   4       14.90       15.74      2.62 o 
  -4  15   4       94.36       91.02      3.81 o 
  -3  15   4        2.19        2.28      1.36 o 
   3  15   4       12.10        7.63      2.05 o 
   4  15   4        8.01        7.17      2.58 o 
  -1 -24   5       13.05       19.82      2.22 o 
  -2 -23   5        2.52        0.47      2.25 o 
  -1 -23   5        5.33        7.40      1.85 o 
   0 -23   5        6.69        7.08      1.72 o 
  -3 -22   5       30.89       28.25      2.24 o 
  -2 -22   5        0.71        1.60      1.49 o 
  -1 -22   5       22.28       21.94      2.19 o 
   0 -22   5        4.24        5.01      1.61 o 
   1 -22   5       13.01       18.03      2.10 o 
  -3 -21   5       95.99       99.28      9.37 o 
  -2 -21   5       52.54       54.86      2.60 o 
  -1 -21   5       10.91       14.39      1.92 o 
   0 -21   5        1.29       -1.95      1.30 o 
   1 -21   5       10.26       13.04      2.64 o 
   2 -21   5       16.88       26.34      3.63 o 
  -3 -20   5       14.88       10.78      1.78 o 
  -2 -20   5        0.58        1.14      1.37 o 
  -1 -20   5        9.42        9.91      1.71 o 
   0 -20   5        7.79        3.27      2.73 o 
   1 -20   5        8.82       11.84      1.82 o 
   2 -20   5        2.12        1.22      2.52 o 
  -4 -19   5        6.74        6.40      1.63 o 
  -3 -19   5        9.68        6.56      1.59 o 
  -2 -19   5      101.36      106.43      4.78 o 
  -1 -19   5       61.07       59.14      2.50 o 
   0 -19   5        3.32        0.99      1.29 o 
   1 -19   5       63.27       62.45      2.73 o 
   2 -19   5        3.75        5.16      2.56 o 
  -4 -18   5       11.63       11.22      1.77 o 
  -3 -18   5       42.59       38.92      2.22 o 
  -2 -18   5      183.22      183.78     14.53 o 
  -1 -18   5       40.96       48.65      2.34 o 
   0 -18   5       25.23       27.01      1.90 o 
   1 -18   5       15.26       20.07      1.88 o 
   2 -18   5        6.57        7.84      2.70 o 
   3 -18   5       61.96       77.86      5.97 o 
  -4 -17   5        6.19        5.31      1.52 o 
  -3 -17   5       12.92       15.63      1.78 o 
  -2 -17   5       82.89       86.11      5.43 o 
  -1 -17   5       12.33       11.42      1.64 o 
   0 -17   5       63.65       63.36      2.39 o 
   1 -17   5       49.95       62.28      2.45 o 
   2 -17   5       71.05       76.46      4.07 o 
   3 -17   5       13.00       18.60      3.04 o 
  -5 -16   5        9.25        8.02      1.66 o 
  -4 -16   5       28.32       23.51      1.93 o 
  -3 -16   5       13.19       13.11      1.66 o 
  -2 -16   5       32.12       34.22      2.43 o 
  -1 -16   5      326.15      358.62     13.00 o 
   0 -16   5      101.24       93.09      3.99 o 
   1 -16   5       24.35       26.75      1.88 o 
   2 -16   5       44.28       35.77      3.92 o 
   3 -16   5       70.54       82.81      4.37 o 
  -5 -15   5       13.81       11.31      1.75 o 
  -4 -15   5       24.01       22.71      1.96 o 
  -3 -15   5        3.42        2.33      1.27 o 
  -2 -15   5       35.48       38.60      2.02 o 
  -1 -15   5      511.69      610.17     33.42 o 
   0 -15   5      269.50      285.78     15.58 o 
   1 -15   5       43.56       52.91      2.22 o 
   2 -15   5        1.61        0.58      1.42 o 
   3 -15   5       23.66       30.31      2.17 o 
  -5 -14   5        6.04        4.58      1.49 o 
  -4 -14   5       18.22       24.61      2.00 o 
  -3 -14   5       46.75       49.56      3.56 o 
  -2 -14   5      166.83      182.12     12.73 o 
  -1 -14   5      186.19      206.53     15.74 o 
   0 -14   5      127.47      122.68      9.45 o 
   1 -14   5      140.31      156.49      8.96 o 
   2 -14   5       70.84       77.75      4.27 o 
   3 -14   5       26.13       31.63      3.27 o 
  -5 -13   5        0.74        0.77      1.30 o 
  -4 -13   5        1.58        3.59      1.08 o 
  -3 -13   5      175.82      170.63      9.26 o 
  -2 -13   5       11.65       13.21      1.07 o 
  -1 -13   5       84.45       79.12      6.63 o 
   0 -13   5      292.74      307.79     22.63 o 
   1 -13   5       43.00       44.02      1.41 o 
   2 -13   5       56.75       60.91      3.61 o 
   3 -13   5       42.83       44.88      3.60 o 
   4 -13   5       21.26       30.56      3.42 o 
  -5 -12   5       21.63       24.63      1.63 o 
  -4 -12   5      234.74      236.62      6.51 o 
  -3 -12   5       18.62       23.65      1.37 o 
  -2 -12   5      196.24      209.93     11.18 o 
  -1 -12   5       15.02       17.31      1.44 o 
   0 -12   5       75.87       76.84      5.90 o 
   1 -12   5       45.46       49.27      1.83 o 
   2 -12   5       94.25       91.22      9.76 o 
   3 -12   5       10.20       11.70      2.20 o 
   4 -12   5       55.73       68.50     10.51 o 
  -5 -11   5       70.08       77.31      2.25 o 
  -4 -11   5       32.42       33.28      1.63 o 
  -3 -11   5      195.49      217.99      7.07 o 
  -2 -11   5      184.32      195.78     12.75 o 
  -1 -11   5      150.47      170.38     11.03 o 
   0 -11   5        3.12        3.98      0.77 o 
   1 -11   5       74.72       72.29      4.99 o 
   2 -11   5       10.97       10.92      2.16 o 
   3 -11   5       94.96       99.80     11.52 o 
   4 -11   5        7.98       11.38      3.52 o 
  -6 -10   5       27.40       27.04      3.31 o 
  -5 -10   5       42.92       51.66      2.00 o 
  -4 -10   5       16.64       14.71      1.28 o 
  -3 -10   5       59.35       61.19      1.70 o 
  -2 -10   5      339.58      345.52     17.72 o 
  -1 -10   5       18.06       20.34      2.66 o 
   0 -10   5      248.13      258.87     17.67 o 
   1 -10   5       10.10        9.41      0.95 o 
   2 -10   5      151.33      178.64     28.39 o 
   3 -10   5       25.31       25.90      2.79 o 
   4 -10   5       12.55       18.17      2.61 o 
  -6  -9   5        2.18        0.48      2.47 o 
  -5  -9   5      152.50      153.05      4.38 o 
  -4  -9   5        7.72        8.72      1.15 o 
  -3  -9   5       36.31       32.26      1.38 o 
  -2  -9   5      400.87      392.44     19.74 o 
  -1  -9   5      122.00      146.29     10.54 o 
   0  -9   5      127.00      135.28      9.33 o 
   1  -9   5      211.93      243.60     17.48 o 
   2  -9   5        7.49        9.98      2.23 o 
   3  -9   5       16.83       18.77      1.60 o 
   4  -9   5       22.36       27.15      3.21 o 
  -6  -8   5       85.19       92.51      4.67 o 
  -5  -8   5       12.87       11.74      2.51 o 
  -4  -8   5      192.77      220.04      2.96 o 
  -3  -8   5       56.01       57.51      1.62 o 
  -2  -8   5       25.03       25.51      2.79 o 
  -1  -8   5      185.47      189.92     13.81 o 
   0  -8   5      289.09      304.33     26.22 o 
   1  -8   5       29.22       32.03      2.86 o 
   2  -8   5      319.09      360.38     47.46 o 
   3  -8   5       17.43       15.84      2.26 o 
   4  -8   5       22.94       28.59      2.13 o 
  -6  -7   5       20.76       26.32      3.40 o 
  -5  -7   5      111.08      126.45      4.69 o 
  -4  -7   5       42.33       44.09      1.62 o 
  -3  -7   5      148.64      145.39      3.44 o 
  -2  -7   5       41.86       51.64      3.40 o 
  -1  -7   5      124.26      135.96      9.17 o 
   0  -7   5       15.60       14.12      1.06 o 
   1  -7   5       48.54       51.83      3.86 o 
   2  -7   5      217.97      267.14     34.00 o 
   3  -7   5       54.74       52.68      3.55 o 
   4  -7   5       63.27       64.25      4.82 o 
  -6  -6   5       69.43       80.80      4.46 o 
  -5  -6   5      148.57      165.79      5.16 o 
  -4  -6   5        6.12        8.84      1.20 o 
  -3  -6   5       47.15       44.35      1.43 o 
  -2  -6   5      102.34      103.51      5.20 o 
  -1  -6   5      233.33      256.91     14.60 o 
   0  -6   5      155.46      176.79     15.60 o 
   1  -6   5      370.21      437.70     33.38 o 
   2  -6   5       65.54       70.11      8.85 o 
   3  -6   5       89.06       90.86      8.34 o 
   4  -6   5        7.23        7.73      1.49 o 
  -6  -5   5       19.75       24.84      3.39 o 
  -5  -5   5       23.45       26.62      2.95 o 
  -4  -5   5       11.56       10.59      1.07 o 
  -3  -5   5       93.65      101.65      4.98 o 
  -2  -5   5      309.35      370.50     16.11 o 
  -1  -5   5      241.99      250.24     14.16 o 
   0  -5   5      355.47      407.43     33.63 o 
   1  -5   5      175.69      204.79     15.46 o 
   2  -5   5      185.04      215.94     28.92 o 
   3  -5   5       48.40       53.84      2.59 o 
   4  -5   5       28.83       28.04      1.96 o 
  -6  -4   5        2.62        2.03      2.43 o 
  -5  -4   5       15.51       14.84      2.60 o 
  -4  -4   5       31.70       25.55      2.45 o 
  -3  -4   5       88.33       88.01      1.83 o 
  -2  -4   5      430.18      435.91     16.79 o 
  -1  -4   5       55.98       53.43      2.51 o 
   0  -4   5        1.37        3.25      0.58 o 
   1  -4   5      340.87      404.99     32.03 o 
   2  -4   5      805.95      960.91    128.28 o 
   3  -4   5       36.45       37.41      3.34 o 
   4  -4   5       29.66       27.82      1.92 o 
  -6  -3   5        4.94        0.44      2.41 o 
  -5  -3   5       26.98       25.53      2.89 o 
  -4  -3   5       13.87       13.67      2.12 o 
  -3  -3   5      270.42      282.46      3.04 o 
  -2  -3   5     1029.37     1182.38     39.04 o 
  -1  -3   5      807.36      971.58     58.84 o 
   0  -3   5      489.03      634.52     49.24 o 
   1  -3   5      411.76      489.54     40.71 o 
   2  -3   5       10.23       13.81      1.41 o 
   3  -3   5       56.52       51.37      2.15 o 
   4  -3   5        2.49        1.32      1.18 o 
  -6  -2   5        2.22       -0.08      2.33 o 
  -5  -2   5       42.86       40.62      3.19 o 
  -4  -2   5      171.49      180.33      4.76 o 
  -3  -2   5       88.36       92.30      2.26 o 
  -2  -2   5      112.46      132.36     11.82 o 
  -1  -2   5     1297.29     1577.40     88.69 o 
   0  -2   5      550.13      666.60     88.93 o 
   1  -2   5       17.15       16.03      0.91 o 
   2  -2   5       48.84       43.14      2.36 o 
   3  -2   5       14.65       14.55      1.58 o 
   4  -2   5       45.36       46.70      2.24 o 
  -6  -1   5       12.09       13.58      2.91 o 
  -5  -1   5        2.81        2.35      1.97 o 
  -4  -1   5       14.42       19.51      2.33 o 
  -3  -1   5       52.14       50.51      2.51 o 
  -2  -1   5       60.92       46.81      1.57 o 
  -1  -1   5     1079.20     1315.49    108.15 o 
   0  -1   5      297.52      377.86     46.56 o 
   1  -1   5       42.13       44.48      6.63 o 
   2  -1   5       95.49      101.40      9.71 o 
   3  -1   5      145.01      140.48      3.21 o 
   4  -1   5        5.96        4.48      1.43 o 
  -6   0   5        0.22        0.29      2.39 o 
  -5   0   5       21.72       23.01      2.77 o 
  -4   0   5      214.85      196.59      4.97 o 
  -3   0   5       48.06       45.19      2.41 o 
  -2   0   5        3.33        8.12      3.42 o 
  -1   0   5     1140.19     1290.91     86.01 o 
   0   0   5      355.30      402.38     49.53 o 
   1   0   5     1009.23     1070.69    152.12 o 
   2   0   5      311.09      294.35      5.53 o 
   3   0   5      389.91      401.09      5.08 o 
   4   0   5        0.30       -0.53      1.12 o 
  -6   1   5       12.06       11.28      2.81 o 
  -5   1   5        2.85        0.38      1.97 o 
  -4   1   5       14.39       20.43      2.35 o 
  -3   1   5       51.06       50.11      2.56 o 
  -2   1   5       58.31       48.90      2.33 o 
  -1   1   5     1077.48     1246.80     56.98 o 
   0   1   5      302.29      384.84     22.41 o 
   1   1   5       39.20       35.73      1.99 o 
   2   1   5       97.34       89.05      3.25 o 
   3   1   5      146.00      147.12      3.26 o 
   4   1   5        5.91        7.10      2.01 o 
  -6   2   5        2.10        2.52      2.22 o 
  -5   2   5       44.22       49.69      3.37 o 
  -4   2   5      175.82      170.15      4.67 o 
  -3   2   5       87.39       86.48      3.14 o 
  -2   2   5      111.87      117.52      3.29 o 
  -1   2   5     1297.53     1355.37      9.98 o 
   0   2   5      544.46      557.82      6.52 o 
   1   2   5       16.51       14.19      1.47 o 
   2   2   5       54.31       48.18      2.56 o 
   3   2   5       15.20       16.60      1.63 o 
   4   2   5       44.80       46.07      2.27 o 
  -6   3   5        5.20        4.40      2.33 o 
  -5   3   5       27.17       29.57      2.96 o 
  -4   3   5       14.15       15.36      2.12 o 
  -3   3   5      267.93      258.82      5.05 o 
  -2   3   5     1025.81     1098.25      9.35 o 
  -1   3   5      799.39      826.05      7.80 o 
   0   3   5      489.43      525.78      6.31 o 
   1   3   5      407.14      362.42      5.55 o 
   2   3   5       11.53       12.16      1.72 o 
   3   3   5       58.43       49.71      2.15 o 
   4   3   5        2.53        4.00      1.35 o 
  -6   4   5        2.53        2.49      2.29 o 
  -5   4   5       14.62       16.60      2.68 o 
  -4   4   5       30.25       25.95      2.49 o 
  -3   4   5       85.76       79.58      3.06 o 
  -2   4   5      431.74      411.32      5.83 o 
  -1   4   5       52.84       43.78      2.16 o 
   0   4   5        0.64        2.28      0.94 o 
   1   4   5      351.21      327.63      5.32 o 
   2   4   5      802.12      787.39      8.93 o 
   3   4   5       36.08       32.17      1.90 o 
   4   4   5       30.42       27.77      2.02 o 
  -6   5   5       19.24       20.85      3.04 o 
  -5   5   5       23.47       23.50      2.91 o 
  -4   5   5       11.80       13.18      2.10 o 
  -3   5   5       96.39       95.68      3.33 o 
  -2   5   5      317.03      338.24      5.32 o 
  -1   5   5      241.84      221.52      4.15 o 
   0   5   5      352.25      333.25      5.07 o 
   1   5   5      180.50      168.62      3.88 o 
   2   5   5      186.17      187.46      4.57 o 
   3   5   5       46.80       46.25      4.45 o 
   4   5   5       27.76       27.31      2.03 o 
  -6   6   5       69.49       71.07      4.19 o 
  -5   6   5      147.87      156.50      5.16 o 
  -4   6   5        6.88        9.24      2.01 o 
  -3   6   5       48.53       39.45      2.49 o 
  -2   6   5      102.36       98.78      3.06 o 
  -1   6   5      237.37      227.84      4.23 o 
   0   6   5      148.88      141.66      3.42 o 
   1   6   5      369.92      348.11      5.49 o 
   2   6   5       67.62       54.07      2.73 o 
   3   6   5       85.12       78.39      3.97 o 
   4   6   5        7.46        6.56      2.35 o 
  -6   7   5       21.01       32.11      3.35 o 
  -5   7   5      111.40      119.11      4.70 o 
  -4   7   5       41.94       43.51      2.98 o 
  -3   7   5      150.25      129.44      3.84 o 
  -2   7   5       38.86       43.43      2.26 o 
  -1   7   5      124.61      122.67      3.19 o 
   0   7   5       16.10       12.45      1.47 o 
   1   7   5       48.99       45.13      2.28 o 
   2   7   5      217.28      219.90      4.88 o 
   3   7   5       56.05       51.94      2.20 o 
   4   7   5       63.85       55.04      3.71 o 
  -6   8   5       85.62       94.57      4.70 o 
  -5   8   5       12.60       14.27      2.72 o 
  -4   8   5      192.33      209.51      5.26 o 
  -3   8   5       56.12       49.38      2.77 o 
  -2   8   5       25.45       24.19      1.91 o 
  -1   8   5      188.51      169.35      3.69 o 
   0   8   5      290.36      255.57      4.48 o 
   1   8   5       27.87       23.35      1.84 o 
   2   8   5      317.81      295.04      5.58 o 
   3   8   5       19.13       16.41      1.64 o 
   4   8   5       22.78       25.44      3.14 o 
  -6   9   5        2.26        5.66      2.52 o 
  -5   9   5      151.75      153.57      5.24 o 
  -4   9   5        7.57        7.69      2.12 o 
  -3   9   5       35.42       28.78      2.47 o 
  -2   9   5      391.74      345.78      5.43 o 
  -1   9   5      126.27      132.31      3.31 o 
   0   9   5      129.15      124.98      3.25 o 
   1   9   5      210.09      195.95      4.21 o 
   2   9   5        6.96        7.65      1.68 o 
   3   9   5       15.54       17.09      1.73 o 
   4   9   5       23.31       22.62      3.04 o 
  -6  10   5       27.32       27.77      3.44 o 
  -5  10   5       41.96       48.35      3.60 o 
  -4  10   5       17.66       13.58      2.33 o 
  -3  10   5       58.58       56.34      2.95 o 
  -2  10   5      337.95      311.18      5.20 o 
  -1  10   5       19.22       18.44      1.68 o 
   0  10   5      252.11      227.32      4.30 o 
   1  10   5        9.31        9.28      1.51 o 
   2  10   5      147.92      139.67      4.02 o 
   3  10   5       26.91       27.56      2.52 o 
   4  10   5       12.62       14.52      2.81 o 
  -5  11   5       69.96       75.96      4.15 o 
  -4  11   5       31.89       28.86      2.87 o 
  -3  11   5      198.95      201.16      4.76 o 
  -2  11   5      187.47      181.15      4.11 o 
  -1  11   5      153.88      160.32      3.65 o 
   0  11   5        2.85        3.90      1.17 o 
   1  11   5       75.11       63.44      2.68 o 
   2  11   5       10.76        8.07      1.64 o 
   3  11   5       94.00       87.05      2.71 o 
   4  11   5        7.72        7.98      2.56 o 
  -5  12   5       21.44       24.06      3.00 o 
  -4  12   5      236.58      220.47      5.57 o 
  -3  12   5       17.88       19.32      2.18 o 
  -2  12   5      197.83      180.77      4.11 o 
  -1  12   5       14.90       14.32      1.63 o 
   0  12   5       72.84       68.12      2.64 o 
   1  12   5       46.58       40.77      2.26 o 
   2  12   5       95.85       77.51      3.12 o 
   3  12   5       10.71       10.36      1.59 o 
   4  12   5       55.98       53.65      3.77 o 
  -5  13   5        0.69        2.66      2.16 o 
  -4  13   5        1.65        1.57      1.97 o 
  -3  13   5      173.90      156.42      4.30 o 
  -2  13   5       11.41       12.97      1.64 o 
  -1  13   5       79.98       66.57      2.58 o 
   0  13   5      289.72      272.19      4.72 o 
   1  13   5       42.43       36.57      2.16 o 
   2  13   5       58.50       54.22      1.67 o 
   3  13   5       43.22       36.53      2.98 o 
   4  13   5       21.21       22.78      3.25 o 
  -5  14   5        6.37        3.71      2.26 o 
  -4  14   5       18.44       22.09      2.58 o 
  -3  14   5       45.78       47.66      2.77 o 
  -2  14   5      166.56      160.52      3.92 o 
   0  14   5      124.61      106.47      3.17 o 
   1  14   5      141.30      128.88      3.56 o 
   2  14   5       70.49       64.22      2.26 o 
   3  14   5       25.26       23.50      1.97 o 
  -5  15   5       13.94       15.76      2.73 o 
  -4  15   5       24.59       22.32      2.68 o 
  -3  15   5        3.28        3.25      1.42 o 
  -2 -22   6        8.32        9.00      1.86 o 
  -1 -22   6       16.86       19.68      2.18 o 
   0 -22   6       46.00       42.56      2.58 o 
  -2 -21   6       27.27       25.33      2.29 o 
  -1 -21   6       35.43       35.88      5.49 o 
   0 -21   6       31.36       30.87      2.90 o 
  -3 -20   6       19.52       23.46      2.20 o 
  -2 -20   6       65.53       69.36      4.42 o 
  -1 -20   6       22.08       27.64      2.11 o 
   0 -20   6        6.34        5.61      1.67 o 
   1 -20   6       13.24       15.86      2.07 o 
  -3 -19   6        0.15       -1.50      1.39 o 
  -2 -19   6        9.04       10.42      1.79 o 
  -1 -19   6        5.22        3.44      1.83 o 
   0 -19   6       33.11       35.14      2.26 o 
   1 -19   6       37.34       34.94      2.86 o 
  -4 -18   6        7.56        5.60      1.61 o 
  -3 -18   6       24.39       21.52      2.23 o 
  -2 -18   6       36.31       28.29      2.06 o 
  -1 -18   6       21.94       23.62      2.04 o 
   0 -18   6       68.72       78.45      5.32 o 
   1 -18   6       45.73       48.88      2.53 o 
   2 -18   6       16.26       25.09      2.27 o 
  -4 -17   6       15.63       13.45      1.84 o 
  -3 -17   6        1.60        0.66      1.34 o 
  -2 -17   6        7.52        5.53      1.51 o 
  -1 -17   6       27.56       27.27      2.16 o 
   0 -17   6       19.55       17.33      1.87 o 
   1 -17   6       89.25      102.89      3.18 o 
   2 -17   6        5.26        7.94      1.73 o 
  -4 -16   6        0.90        1.82      1.42 o 
  -3 -16   6       47.33       49.28      2.39 o 
  -2 -16   6       34.78       32.53      2.04 o 
  -1 -16   6       70.09       69.45      5.52 o 
   0 -16   6        1.76        2.43      1.31 o 
   1 -16   6       74.79       87.44      7.27 o 
   2 -16   6       59.33       84.39      2.98 o 
  -4 -15   6       27.52       27.03      2.02 o 
  -3 -15   6       22.80       25.86      2.29 o 
  -2 -15   6       71.67       70.04      2.61 o 
  -1 -15   6       26.49       28.01      1.89 o 
   0 -15   6       13.68       13.20      1.61 o 
   1 -15   6      155.17      182.41      3.76 o 
   2 -15   6      147.00      174.85      3.86 o 
   3 -15   6       16.58       28.84      3.77 o 
  -5 -14   6       23.00       24.84      2.87 o 
  -4 -14   6       36.69       37.03      2.14 o 
  -3 -14   6       57.97       56.38      4.26 o 
  -2 -14   6       91.69       92.65      5.32 o 
  -1 -14   6      120.47      141.61      3.93 o 
   0 -14   6       11.12        9.69      1.63 o 
   1 -14   6       74.50       80.83      7.37 o 
   2 -14   6       59.17       76.51      2.79 o 
   3 -14   6        7.61        6.75      2.72 o 
  -5 -13   6        1.69        1.87      1.84 o 
  -4 -13   6       42.79       40.43      2.19 o 
  -3 -13   6       22.29       22.62      1.43 o 
  -2 -13   6      139.14      161.37      5.89 o 
  -1 -13   6       81.61       89.40      6.15 o 
   0 -13   6       85.95       84.84      8.50 o 
   1 -13   6       68.90       69.69      4.52 o 
   2 -13   6        4.31        2.89      1.27 o 
   3 -13   6       10.61       15.84      3.23 o 
  -5 -12   6       10.05        7.61      1.57 o 
  -4 -12   6       22.96       25.51      1.54 o 
  -3 -12   6       17.99       15.68      1.29 o 
  -2 -12   6      223.76      239.50     12.09 o 
  -1 -12   6      469.89      507.35     36.83 o 
   0 -12   6      134.37      157.03     14.84 o 
   1 -12   6       49.30       53.02      4.65 o 
   2 -12   6       21.28       24.44      4.75 o 
   3 -12   6       25.36       25.36      2.67 o 
  -5 -11   6        1.50        1.04      1.27 o 
  -4 -11   6       58.29       60.04      1.91 o 
  -3 -11   6       40.92       45.95      2.27 o 
  -2 -11   6      388.98      423.77     21.12 o 
  -1 -11   6       29.80       31.82      2.63 o 
   0 -11   6       88.61       98.16      8.68 o 
   1 -11   6       69.81       73.41      8.32 o 
   2 -11   6       61.55       66.83      8.80 o 
   3 -11   6        5.96        5.57      1.21 o 
  -5 -10   6        5.57        6.35      1.78 o 
  -4 -10   6       33.85       34.77      2.00 o 
  -3 -10   6      225.50      247.08      7.23 o 
  -2 -10   6      109.02      129.37      5.78 o 
  -1 -10   6      102.99      120.29      6.48 o 
   0 -10   6      285.37      353.40     30.79 o 
   1 -10   6       17.59       19.47      1.37 o 
   2 -10   6       48.74       47.57      5.40 o 
   3 -10   6       16.51       19.42      2.27 o 
  -5  -9   6        3.22        2.61      1.48 o 
  -4  -9   6       11.62       11.18      2.29 o 
  -3  -9   6       19.17       26.86      1.90 o 
  -2  -9   6      341.27      369.41     17.48 o 
  -1  -9   6       29.50       38.45      3.08 o 
   0  -9   6      290.03      336.38     28.56 o 
   1  -9   6      298.22      356.96     29.80 o 
   2  -9   6       48.79       49.23      7.40 o 
   3  -9   6       17.16       15.18      1.51 o 
  -5  -8   6       16.46       10.81      2.62 o 
  -4  -8   6       32.58       31.67      1.95 o 
  -3  -8   6      478.39      489.36     15.26 o 
  -2  -8   6       13.71       15.25      1.34 o 
  -1  -8   6       17.93       16.75      1.07 o 
   0  -8   6      120.80      153.78     11.26 o 
   1  -8   6       71.32       74.89      5.65 o 
   2  -8   6       63.00       72.57      9.92 o 
   3  -8   6       16.48       16.12      1.46 o 
   4  -8   6        7.25        4.88      1.61 o 
  -6  -7   6       58.87       59.34      4.19 o 
  -5  -7   6        5.38        1.01      2.29 o 
  -4  -7   6       22.92       21.03      1.79 o 
  -3  -7   6      352.89      382.95      9.19 o 
  -2  -7   6      215.92      244.24     12.31 o 
  -1  -7   6       15.72       16.84      1.04 o 
   0  -7   6      104.11       99.41      7.12 o 
   1  -7   6       25.43       28.18      1.98 o 
   2  -7   6      126.66      146.70     19.27 o 
   3  -7   6       19.03       20.55      1.49 o 
   4  -7   6        8.45        7.92      1.94 o 
  -6  -6   6        3.46        5.60      2.56 o 
  -5  -6   6       18.36       14.55      2.77 o 
  -4  -6   6       12.69       12.05      1.53 o 
  -3  -6   6      337.98      376.18     22.03 o 
  -2  -6   6      253.19      309.97     17.14 o 
  -1  -6   6       11.11       11.77      1.41 o 
   0  -6   6      182.73      224.65     19.63 o 
   1  -6   6      194.02      228.87     33.45 o 
   2  -6   6        0.78       -0.33      1.19 o 
   3  -6   6       18.71       18.83      1.81 o 
   4  -6   6       13.11       15.76      1.85 o 
  -6  -5   6       42.32       42.73      3.79 o 
  -5  -5   6       27.58       26.20      3.14 o 
  -4  -5   6       10.67       10.66      1.48 o 
  -3  -5   6       88.84       81.33      2.41 o 
  -2  -5   6      272.25      268.82     12.23 o 
  -1  -5   6       61.01       60.07      4.28 o 
   0  -5   6      192.12      234.50     16.39 o 
   1  -5   6      221.75      256.85     36.71 o 
   2  -5   6       32.83       30.95      5.89 o 
   3  -5   6        0.07        0.78      1.97 o 
   4  -5   6        2.20        4.52      1.47 o 
  -6  -4   6        5.31        5.51      2.64 o 
  -5  -4   6       66.06       64.49      3.79 o 
  -4  -4   6       31.87       30.77      2.66 o 
  -3  -4   6       20.66       16.57      1.54 o 
  -2  -4   6      199.18      196.97      7.34 o 
  -1  -4   6      205.37      231.65     15.05 o 
   0  -4   6       19.49       21.38      1.74 o 
   1  -4   6       55.66       47.71      5.44 o 
   2  -4   6       20.84       23.95      5.03 o 
   4  -4   6       11.51       14.63      1.86 o 
  -6  -3   6        6.73        2.73      2.43 o 
  -5  -3   6       16.67       14.76      2.64 o 
  -4  -3   6        5.24        6.41      1.86 o 
  -3  -3   6       11.13       11.96      1.28 o 
  -2  -3   6      269.52      301.81     18.73 o 
  -1  -3   6      165.36      189.37     10.33 o 
   0  -3   6       33.69       33.76      5.50 o 
   1  -3   6       99.77      109.92     15.67 o 
   2  -3   6      338.76      397.70     54.60 o 
   4  -3   6        6.15        9.30      1.69 o 
  -6  -2   6       17.22       21.73      3.19 o 
  -5  -2   6        5.86        6.02      2.31 o 
  -4  -2   6       46.39       39.72      2.83 o 
  -3  -2   6       48.03       46.59      1.88 o 
  -2  -2   6       81.08       76.68      2.19 o 
  -1  -2   6       79.91       81.35      9.12 o 
   0  -2   6       77.40       88.06     12.31 o 
   1  -2   6       95.81      108.94     15.81 o 
   2  -2   6      567.22      681.08     81.37 o 
   4  -2   6       38.18       40.17      2.37 o 
  -6  -1   6        1.34       -0.73      2.29 o 
  -5  -1   6        2.40        0.86      2.07 o 
  -4  -1   6       56.25       59.00      3.19 o 
  -3  -1   6      139.23      139.06      4.13 o 
  -2  -1   6      167.31      167.55      5.07 o 
  -1  -1   6       99.72       95.40      7.73 o 
   0  -1   6       43.82       49.50      6.93 o 
   1  -1   6       27.71       29.32      4.43 o 
   2  -1   6       76.53       85.01      3.54 o 
   4  -1   6       11.16       15.52      1.94 o 
  -6   0   6        0.91        0.38      2.28 o 
  -5   0   6       21.48       18.95      2.77 o 
  -4   0   6       13.30        9.24      2.01 o 
  -3   0   6       16.69       15.57      1.97 o 
  -2   0   6       61.40       70.00      2.91 o 
  -1   0   6      355.49      354.76     23.80 o 
   0   0   6       95.14      103.49     15.41 o 
   1   0   6       33.53       32.10      4.12 o 
   2   0   6      141.67      141.49      4.34 o 
   3   0   6        2.66        2.47      1.70 o 
   4   0   6       69.20       84.52      3.07 o 
  -6   1   6        1.38        0.38      2.33 o 
  -5   1   6        2.34        3.67      2.12 o 
  -4   1   6       57.78       61.58      3.25 o 
  -3   1   6      139.27      134.58      4.09 o 
  -2   1   6      165.68      155.52      4.04 o 
  -1   1   6       98.55       84.44      3.08 o 
   0   1   6       43.69       51.35      7.88 o 
   1   1   6       28.19       25.91      1.95 o 
   2   1   6       74.77       73.17      3.35 o 
   3   1   6       13.48       12.07      2.16 o 
   4   1   6       11.16       16.31      1.99 o 
  -6   2   6       16.91       20.44      3.10 o 
  -5   2   6        5.48        6.88      2.24 o 
  -4   2   6       46.26       40.93      2.91 o 
  -3   2   6       48.19       41.46      2.64 o 
  -2   2   6       83.12       76.86      3.04 o 
  -1   2   6       80.22       69.94      2.81 o 
   0   2   6       75.19       70.11      2.79 o 
   1   2   6       96.39       92.45      3.23 o 
   2   2   6      567.46      568.38      8.30 o 
   3   2   6      114.47      117.73      4.36 o 
   4   2   6       39.20       37.86      2.36 o 
  -6   3   6        6.79       10.29      2.64 o 
  -5   3   6       16.59       14.73      2.60 o 
  -4   3   6        5.70        7.59      1.99 o 
  -3   3   6       10.81       11.07      1.78 o 
  -2   3   6      277.10      292.98      5.39 o 
  -1   3   6      164.74      149.08      3.86 o 
   0   3   6       32.75       28.59      2.05 o 
   1   3   6       97.72       90.08      3.25 o 
   2   3   6      338.86      344.84      6.54 o 
   3   3   6       15.85       17.29      2.37 o 
   4   3   6        6.40        5.18      1.67 o 
  -6   4   6        5.43        6.31      2.52 o 
  -5   4   6       65.90       63.25      3.81 o 
  -4   4   6       32.66       28.04      2.70 o 
  -3   4   6       20.23       16.89      2.10 o 
  -2   4   6      195.53      171.82      4.25 o 
  -1   4   6      204.44      189.43      4.30 o 
   0   4   6       18.27       15.01      1.68 o 
   1   4   6       54.27       40.37      2.37 o 
   2   4   6       19.90       19.35      2.26 o 
   3   4   6      124.03      117.08      3.18 o 
   4   4   6       11.27       11.37      1.87 o 
  -6   5   6       42.00       41.00      3.63 o 
  -5   5   6       27.65       25.55      3.10 o 
  -4   5   6       10.32       11.32      2.22 o 
  -3   5   6       85.71       76.10      3.29 o 
  -2   5   6      266.59      229.16      4.86 o 
  -1   5   6       60.55       51.52      2.54 o 
   0   5   6      195.98      184.35      4.30 o 
   1   5   6      227.97      222.81      4.90 o 
   2   5   6       31.69       25.32      2.28 o 
   3   5   6        0.08        2.28      1.34 o 
   4   5   6        2.32        2.40      1.54 o 
  -6   6   6        3.42        4.04      2.58 o 
  -5   6   6       18.35       20.64      3.04 o 
  -4   6   6       13.38       12.05      2.24 o 
  -3   6   6      339.70      348.88      6.31 o 
  -2   6   6      255.30      276.13      5.34 o 
  -1   6   6       11.86        9.49      1.49 o 
   0   6   6      186.48      191.67      4.42 o 
   1   6   6      194.71      189.41      4.57 o 
   2   6   6        1.10        0.23      1.30 o 
   3   6   6       18.86       16.69      1.82 o 
   4   6   6       12.67       15.35      2.73 o 
  -6   7   6       58.86       61.39      4.23 o 
  -5   7   6        5.28        0.15      2.33 o 
  -4   7   6       22.69       24.75      2.73 o 
  -3   7   6      355.82      352.99      6.39 o 
  -2   7   6      218.47      211.71      4.74 o 
  -1   7   6       16.51       14.92      1.80 o 
   0   7   6      101.13       74.72      2.98 o 
   1   7   6       22.87       19.14      1.95 o 
   2   7   6      124.38      115.76      3.96 o 
   3   7   6       19.68       19.37      1.95 o 
   4   7   6        8.38        9.38      2.88 o 
  -5   8   6       16.54       17.04      2.95 o 
  -4   8   6       31.61       27.85      2.77 o 
  -3   8   6      475.80      443.32      7.13 o 
  -2   8   6       14.09       12.60      1.82 o 
  -1   8   6       16.46       15.47      1.74 o 
   0   8   6      124.79      128.98      3.73 o 
   1   8   6       68.60       59.25      2.79 o 
   2   8   6       62.65       60.82      3.08 o 
   3   8   6       17.21       17.69      1.92 o 
   4   8   6        7.01        3.52      1.63 o 
  -5   9   6        3.33        1.22      2.37 o 
  -4   9   6       12.14       12.57      2.26 o 
  -3   9   6       20.55       28.82      2.60 o 
  -2   9   6      335.59      323.54      5.79 o 
  -1   9   6       30.29       29.26      2.20 o 
   0   9   6      288.08      278.71      5.30 o 
   1   9   6      302.08      286.57      5.57 o 
   2   9   6       46.07       42.55      2.66 o 
   3   9   6       16.85       16.47      1.86 o 
  -5  10   6        5.74        3.42      2.45 o 
  -4  10   6       34.65       34.08      2.93 o 
  -3  10   6      226.94      238.87      5.41 o 
  -2  10   6      107.63      107.81      3.69 o 
  -1  10   6      100.16       96.14      3.29 o 
   0  10   6      284.53      293.55      5.43 o 
   1  10   6       18.71       16.24      1.99 o 
   2  10   6       50.46       44.08      2.73 o 
   3  10   6       16.16       17.40      1.90 o 
  -5  11   6        1.49        1.87      2.16 o 
  -4  11   6       56.94       56.72      3.50 o 
  -3  11   6       40.70       48.23      3.00 o 
  -2  11   6      392.26      375.14      6.25 o 
  -1  11   6       30.24       28.15      2.28 o 
   0  11   6       89.93       77.67      3.10 o 
   1  11   6       72.09       61.53      2.98 o 
   2  11   6       64.77       59.25      3.08 o 
   3  11   6        6.11        6.08      2.13 o 
  -5  12   6        9.56        7.61      2.39 o 
  -4  12   6       22.80       22.15      2.68 o 
  -3  12   6       17.56       14.53      2.10 o 
  -2  12   6      224.39      207.03      4.82 o 
  -1  12   6      469.88      440.93      6.56 o 
   0  12   6      133.42      129.04      3.84 o 
   1  12   6       46.78       41.90      2.56 o 
   2  12   6       21.45       18.90      2.20 o 
   3  12   6       25.11       24.81      2.06 o 
  -5  13   6        1.64        1.01      1.93 o 
  -4  13   6       43.73       43.70      3.21 o 
  -3  13   6       22.34       21.57      2.45 o 
  -2  13   6      137.32      136.49      4.00 o 
  -1  13   6       81.72       78.16      3.19 o 
   0  13   6       83.32       63.28      2.93 o 
   1  13   6       65.76       55.75      2.83 o 
   2  13   6        3.62        3.23      1.63 o 
   3  13   6       10.34       10.18      1.77 o 
  -5  14   6       23.24       23.29      2.95 o 
  -4  14   6       36.55       36.66      2.96 o 
  -3  14   6       58.19       52.73      3.06 o 
  -2  14   6       92.76       80.27      3.23 o 
  -1  14   6      123.02      107.41      3.54 o 
   0  14   6       10.11        6.45      1.49 o 
   3  14   6        7.79        4.08      1.58 o 
  -4  15   6       27.62       27.16      2.77 o 
  -3  15   6       21.84       24.96      2.49 o 
  -2 -20   7        4.26        2.24      1.60 o 
  -1 -20   7        5.94        2.64      1.61 o 
  -2 -19   7       18.94       25.33      2.22 o 
  -1 -19   7        5.04        3.29      1.61 o 
   0 -19   7       15.10       14.80      2.08 o 
  -3 -18   7        1.92        0.74      1.48 o 
  -2 -18   7        6.16        8.92      1.73 o 
  -1 -18   7       15.25       15.68      1.94 o 
   0 -18   7        2.57       -0.95      1.45 o 
   1 -18   7        4.49        6.17      1.77 o 
  -3 -17   7        3.66        4.59      1.59 o 
  -2 -17   7        0.70        0.04      1.31 o 
  -1 -17   7        2.67        2.17      2.52 o 
   0 -17   7        5.44        3.09      1.56 o 
   1 -17   7       13.81       15.72      2.04 o 
  -4 -16   7        9.24       12.01      2.66 o 
  -3 -16   7       17.22       19.53      1.99 o 
  -2 -16   7       18.05       24.08      1.94 o 
  -1 -16   7       85.49      100.11      6.61 o 
   0 -16   7        4.55        2.87      1.56 o 
   1 -16   7        0.48        0.62      1.46 o 
  -4 -15   7       16.07       17.31      2.83 o 
  -3 -15   7       31.22       33.04      2.92 o 
  -2 -15   7       17.25       18.78      1.88 o 
  -1 -15   7        4.18        8.35      1.55 o 
   0 -15   7       24.90       33.61      2.14 o 
   1 -15   7        7.63       10.66      1.79 o 
   2 -15   7       33.52       46.89      3.69 o 
  -4 -14   7        5.33        4.63      2.22 o 
  -3 -14   7       23.79       22.85      1.97 o 
  -2 -14   7       23.74       25.84      1.89 o 
  -1 -14   7      100.51      121.45      5.89 o 
   0 -14   7       11.87       15.04      2.27 o 
   1 -14   7       15.27       17.03      2.31 o 
   2 -14   7        1.90        3.29      2.21 o 
  -4 -13   7       26.53       26.99      3.00 o 
  -3 -13   7        0.61        2.47      0.98 o 
  -2 -13   7        7.59       11.39      1.17 o 
  -1 -13   7       26.26       25.66      1.69 o 
   0 -13   7       65.11       67.96      6.48 o 
   1 -13   7       42.47       48.81      6.27 o 
   2 -13   7       24.94       29.63      4.48 o 
  -5 -12   7        1.54        2.44      1.82 o 
  -4 -12   7       73.60       71.31      2.68 o 
  -3 -12   7       20.76       20.46      1.73 o 
  -2 -12   7        1.48       -0.24      0.82 o 
  -1 -12   7       39.73       41.10      2.88 o 
   0 -12   7        8.09        9.82      1.53 o 
   1 -12   7      145.13      169.27     22.75 o 
   2 -12   7       31.71       37.81      3.52 o 
  -5 -11   7        7.61        7.74      1.57 o 
  -4 -11   7       74.36       79.87      3.98 o 
  -3 -11   7       92.83       89.65     13.75 o 
  -2 -11   7       85.11       97.91      8.44 o 
  -1 -11   7       40.47       47.67      3.26 o 
   0 -11   7       51.11       64.17      5.21 o 
   1 -11   7      102.71      113.07     12.62 o 
   2 -11   7       13.90       16.79      1.91 o 
  -5 -10   7        0.51        0.83      1.30 o 
  -4 -10   7       17.92       16.50      1.75 o 
  -3 -10   7       96.54      103.68      8.65 o 
  -2 -10   7       41.08       52.73      2.53 o 
  -1 -10   7       11.77       16.22      1.23 o 
   0 -10   7      394.81      482.43     42.46 o 
   1 -10   7       17.31       22.71      4.47 o 
   2 -10   7       11.88       15.80      4.81 o 
   3 -10   7       17.24       22.14      1.84 o 
  -5  -9   7       14.57       17.11      1.88 o 
  -4  -9   7       19.20       18.84      1.79 o 
  -3  -9   7      183.91      195.16     15.73 o 
  -2  -9   7      117.89      120.07      6.05 o 
  -1  -9   7       70.84       80.21      7.46 o 
   0  -9   7       74.99       89.11      9.82 o 
   1  -9   7       35.85       36.15      5.78 o 
   2  -9   7        3.81        2.67      1.27 o 
   3  -9   7        5.35        6.49      1.37 o 
  -5  -8   7       26.16       26.87      3.16 o 
  -4  -8   7        2.52        2.48      2.16 o 
  -3  -8   7       18.51       26.88      1.90 o 
  -2  -8   7      201.92      213.63     25.78 o 
  -1  -8   7      323.52      375.20     33.36 o 
   0  -8   7      237.50      273.78     23.36 o 
   1  -8   7       88.06      100.41     14.88 o 
   2  -8   7       14.57       18.62      1.87 o 
   3  -8   7       39.55       51.48      3.75 o 
  -5  -7   7        1.10        0.92      2.05 o 
  -4  -7   7       20.29       20.16      1.81 o 
  -3  -7   7      356.36      362.45     22.40 o 
  -2  -7   7       47.24       49.86      5.58 o 
  -1  -7   7      104.19      122.52      8.66 o 
   0  -7   7       70.00       78.09      7.12 o 
   1  -7   7       73.35       77.50      8.66 o 
   2  -7   7       40.91       45.55      5.14 o 
   3  -7   7        5.41        9.24      2.70 o 
  -5  -6   7       56.73       58.14      3.73 o 
  -4  -6   7       11.54       15.02      1.67 o 
  -3  -6   7       36.78       41.61      2.42 o 
  -2  -6   7       59.07       52.24      5.65 o 
  -1  -6   7       25.03       26.64      1.33 o 
   0  -6   7      130.91      141.58     19.77 o 
   1  -6   7       42.07       47.22      5.87 o 
   2  -6   7       17.53       21.29      2.19 o 
   3  -6   7       69.47       93.10      4.38 o 
  -5  -5   7       15.39       15.20      2.81 o 
  -4  -5   7       97.80       97.50      2.85 o 
  -3  -5   7       40.56       41.09      2.01 o 
  -2  -5   7      110.65      117.12     11.96 o 
  -1  -5   7      118.51      123.64      3.92 o 
   0  -5   7       35.36       37.99      4.51 o 
   1  -5   7       23.41       26.56      4.45 o 
   2  -5   7       25.59       27.37      1.86 o 
  -5  -4   7        4.99        6.75      2.47 o 
  -4  -4   7       60.16       61.60      3.48 o 
  -3  -4   7       58.91       50.70      2.11 o 
  -2  -4   7       49.42       47.72      2.67 o 
  -1  -4   7        0.83        1.97      0.90 o 
   0  -4   7       20.04       22.26      2.75 o 
   1  -4   7      325.97      390.58     58.56 o 
   2  -4   7       20.66       23.74      4.26 o 
   3  -4   7        8.08       10.61      2.28 o 
  -5  -3   7       16.79       19.20      2.85 o 
  -4  -3   7        7.25        9.39      2.08 o 
  -3  -3   7       59.30       59.31      2.19 o 
  -2  -3   7       59.37       54.54      4.48 o 
  -1  -3   7       27.45       36.85      1.69 o 
   0  -3   7      150.29      179.35     27.83 o 
   1  -3   7      317.92      382.48     57.69 o 
   2  -3   7       49.93       51.05      6.67 o 
   3  -3   7       10.03        9.08      2.18 o 
  -5  -2   7        3.43        5.20      2.29 o 
  -4  -2   7       69.26       67.36      3.48 o 
  -3  -2   7       33.96       33.03      2.60 o 
  -2  -2   7       16.79       16.68      1.37 o 
  -1  -2   7      217.28      205.59      4.90 o 
   0  -2   7      157.59      183.80     24.61 o 
   1  -2   7      174.42      193.90     25.72 o 
   2  -2   7       66.87       59.77      3.25 o 
   3  -2   7        4.21        2.20      1.84 o 
  -5  -1   7       20.69       22.84      2.93 o 
  -4  -1   7        0.03        3.54      1.70 o 
  -3  -1   7        5.02        5.57      1.64 o 
  -2  -1   7       50.12       52.95      1.90 o 
  -1  -1   7       11.38       11.62      1.16 o 
   0  -1   7       45.56       39.51      2.60 o 
   1  -1   7      111.74      135.37     15.87 o 
   2  -1   7       43.51       46.21      2.96 o 
   3  -1   7        3.98        4.40      1.91 o 
  -5   0   7        0.84        1.38      2.07 o 
  -4   0   7       20.94       19.91      2.47 o 
  -3   0   7        0.99       -0.15      1.34 o 
  -2   0   7        1.74        1.72      1.28 o 
  -1   0   7       15.24       16.55      1.26 o 
   0   0   7        0.47        1.15      1.24 o 
   1   0   7        3.91        6.77      1.64 o 
   2   0   7       51.55       47.37      2.98 o 
   3   0   7       11.34       12.18      2.22 o 
  -5   1   7       20.59       22.70      2.95 o 
  -4   1   7        0.08       -1.28      1.43 o 
  -3   1   7        4.82        7.50      1.78 o 
  -2   1   7       50.15       47.33      2.72 o 
  -1   1   7       11.15       12.45      1.78 o 
   0   1   7       45.18       39.01      2.52 o 
   1   1   7      106.16      105.51      3.84 o 
   2   1   7       42.16       39.05      2.77 o 
   3   1   7        3.96        5.64      1.87 o 
  -5   2   7        3.64        8.17      2.39 o 
  -4   2   7       69.80       70.38      3.60 o 
  -3   2   7       34.12       33.58      2.58 o 
  -2   2   7       15.80       15.15      1.93 o 
  -1   2   7      217.25      205.92      4.90 o 
   0   2   7      157.94      152.96      4.34 o 
   1   2   7      172.04      160.67      4.65 o 
   2   2   7       66.16       61.56      3.31 o 
   3   2   7        4.49        3.37      1.86 o 
  -5   3   7       17.20       18.65      2.91 o 
  -4   3   7        7.88        8.89      2.07 o 
  -3   3   7       58.18       57.60      3.17 o 
  -2   3   7       59.91       53.01      2.85 o 
  -1   3   7       27.94       33.51      2.43 o 
   0   3   7      150.13      141.14      4.17 o 
   1   3   7      318.20      308.28      6.25 o 
   2   3   7       52.25       46.01      2.95 o 
   3   3   7        9.77       10.63      2.20 o 
  -5   4   7        4.80        6.77      2.39 o 
  -4   4   7       59.89       57.43      3.46 o 
  -3   4   7       59.92       52.98      3.12 o 
  -2   4   7       49.43       42.88      2.66 o 
  -1   4   7        1.20        3.81      1.38 o 
   0   4   7       20.75       21.32      2.12 o 
   1   4   7      329.06      332.60      6.48 o 
   2   4   7       21.53       18.67      2.43 o 
   3   4   7        7.85        7.63      2.08 o 
  -5   5   7       15.15       17.77      2.85 o 
  -4   5   7       97.24       97.56      4.17 o 
  -3   5   7       39.10       39.00      2.93 o 
  -2   5   7      110.98      108.94      3.84 o 
  -1   5   7      118.96      122.74      3.92 o 
   0   5   7       34.57       32.78      2.43 o 
   1   5   7       21.69       19.37      2.22 o 
   2   5   7       25.52       18.46      2.29 o 
   3   5   7       25.09       25.36      2.70 o 
  -5   6   7       56.63       59.00      3.88 o 
  -4   6   7       11.61       15.49      2.45 o 
  -3   6   7       35.93       41.37      3.02 o 
  -2   6   7       58.26       44.24      2.81 o 
  -1   6   7       27.02       27.52      2.39 o 
   0   6   7      130.30      118.61      3.96 o 
   1   6   7       40.92       37.89      2.70 o 
   2   6   7       18.07       15.85      2.31 o 
   3   6   7       68.33       73.38      3.15 o 
  -5   7   7        1.01        1.76      2.14 o 
  -4   7   7       20.96       16.94      2.52 o 
  -3   7   7      358.52      337.31      6.69 o 
  -2   7   7       47.01       39.23      2.77 o 
  -1   7   7      103.67       96.79      3.69 o 
   0   7   7       72.69       65.06      3.14 o 
   1   7   7       76.04       65.08      3.21 o 
   2   7   7       39.97       34.27      2.72 o 
   3   7   7        5.51        9.23      1.74 o 
  -5   8   7       26.58       26.76      3.12 o 
  -4   8   7        2.50        2.14      1.82 o 
  -3   8   7       18.02       27.41      2.73 o 
  -2   8   7      202.83      187.69      4.92 o 
  -1   8   7      319.75      311.64      6.04 o 
   0   8   7      235.56      218.29      5.16 o 
   1   8   7       87.39       82.31      3.56 o 
   2   8   7       14.37       14.11      2.20 o 
   3   8   7       40.58       39.51      2.40 o 
  -5   9   7       14.46       17.82      2.81 o 
  -4   9   7       19.71       23.06      2.75 o 
  -3   9   7      184.19      172.76      4.99 o 
  -2   9   7      116.15      103.54      3.82 o 
  -1   9   7       69.90       62.81      3.14 o 
   0   9   7       73.83       71.81      3.29 o 
   1   9   7       35.08       27.88      2.51 o 
   2   9   7        3.61        1.89      1.61 o 
   3   9   7        5.32        6.41      1.76 o 
  -5  10   7        0.57       -0.31      1.91 o 
  -4  10   7       18.04       17.96      2.52 o 
  -3  10   7       97.10       92.09      3.94 o 
  -2  10   7       43.04       45.80      2.89 o 
  -1  10   7       11.63       11.38      1.86 o 
   0  10   7      399.88      396.08      6.85 o 
   1  10   7       17.65       20.20      2.37 o 
   2  10   7       10.90       10.42      2.01 o 
   3  10   7       17.48       22.89      2.25 o 
  -5  11   7        7.69        4.51      2.22 o 
  -4  11   7       73.27       77.61      3.98 o 
  -3  11   7       92.36       74.43      3.67 o 
  -2  11   7       85.92       83.40      3.56 o 
  -1  11   7       40.01       34.81      2.54 o 
   0  11   7       51.61       58.12      3.08 o 
   1  11   7      102.85       96.62      3.86 o 
   2  11   7       14.05       14.99      2.22 o 
  -5  12   7        1.52        3.73      2.03 o 
  -4  12   7       73.15       70.51      3.88 o 
  -3  12   7       20.20       18.23      2.39 o 
  -2  12   7        1.15       -0.38      1.28 o 
  -1  12   7       38.78       32.70      2.49 o 
   0  12   7        8.47        5.62      1.63 o 
   1  12   7      144.39      139.59      4.49 o 
   2  12   7       32.13       30.58      2.66 o 
  -4  13   7       27.29       25.88      2.95 o 
  -3  13   7        0.67        2.37      1.66 o 
  -2  13   7        7.92       11.78      1.87 o 
  -1  13   7       26.04       20.33      2.14 o 
   0  13   7       65.08       49.34      2.91 o 
   1  13   7       42.26       39.80      2.81 o 
   2  13   7       25.32       27.31      2.62 o 
  -4  14   7        5.41        3.94      2.07 o 
  -3  14   7       23.65       19.91      2.47 o 
  -2  14   7       23.60       21.78      2.35 o 
  -1  14   7       98.75       87.19      3.44 o 
   0  14   7       11.44        9.41      1.84 o 
  -4  15   7       15.63       14.88      2.52 o 
  -2 -17   8        2.44       -0.36      1.46 o 
  -1 -17   8       17.35       24.78      2.26 o 
  -3 -16   8        5.87        6.67      2.41 o 
  -2 -16   8        7.12        6.09      1.64 o 
  -1 -16   8       23.52       25.21      2.23 o 
   0 -16   8        7.94        9.02      1.81 o 
  -3 -15   8       19.24       25.07      3.06 o 
  -2 -15   8        9.64        6.29      2.16 o 
  -1 -15   8       26.72       29.23      3.60 o 
   0 -15   8       47.31       59.12      2.67 o 
  -3 -14   8        6.79        6.81      2.22 o 
  -2 -14   8        6.74        6.83      2.12 o 
  -1 -14   8        2.53        2.50      1.41 o 
   0 -14   8       26.99       27.44      2.15 o 
   1 -14   8        3.67        2.78      1.35 o 
  -4 -13   8        4.40        1.36      2.24 o 
  -3 -13   8        0.02       -0.66      1.13 o 
  -2 -13   8       12.50       17.29      2.24 o 
  -1 -13   8       61.66       69.46      5.82 o 
   0 -13   8       40.82       44.91      8.02 o 
   1 -13   8        1.80        1.93      1.35 o 
  -4 -12   8        0.91        1.07      1.35 o 
  -3 -12   8       27.36       26.07      1.98 o 
  -2 -12   8        0.09        0.65      1.08 o 
  -1 -12   8       53.50       62.60      3.52 o 
   0 -12   8       28.77       30.88      5.02 o 
   1 -12   8       33.73       37.51      4.17 o 
  -4 -11   8       47.39       50.89      2.48 o 
  -3 -11   8       14.06       13.04      1.63 o 
  -2 -11   8       20.96       16.82      1.76 o 
  -1 -11   8       14.10       11.57      1.46 o 
   0 -11   8       61.43       63.55      6.54 o 
   1 -11   8       51.26       64.61     11.13 o 
  -4 -10   8        2.89        2.78      1.43 o 
  -3 -10   8       12.70       14.19      1.65 o 
  -2 -10   8        3.08        3.09      1.20 o 
  -1 -10   8        2.79        2.46      1.11 o 
   0 -10   8        1.36        1.26      1.23 o 
   1 -10   8       10.78       13.38      3.79 o 
   2 -10   8        0.59        0.26      1.28 o 
  -4  -9   8        6.72        5.54      1.47 o 
  -3  -9   8        1.21        3.55      1.26 o 
  -2  -9   8       11.39       10.73      1.43 o 
  -1  -9   8       26.24       28.35      2.55 o 
   0  -9   8       38.13       38.46      6.55 o 
   1  -9   8        8.15        8.96      3.32 o 
   2  -9   8        6.61       12.95      2.48 o 
  -4  -8   8       20.68       25.14      1.99 o 
  -3  -8   8        6.23        9.41      1.49 o 
  -2  -8   8        7.71        8.86      1.35 o 
  -1  -8   8       14.89       20.47      1.64 o 
   0  -8   8       18.66       23.83      4.42 o 
   1  -8   8       19.46       23.00      2.65 o 
   2  -8   8       20.09       25.97      2.34 o 
  -5  -7   8        6.48        6.81      2.35 o 
  -4  -7   8       25.91       25.77      1.97 o 
  -3  -7   8        0.20        1.63      1.12 o 
  -2  -7   8       55.70       71.46      6.43 o 
  -1  -7   8       75.12       67.57      3.46 o 
   0  -7   8      180.21      159.79      4.88 o 
   1  -7   8       99.02      118.99     17.06 o 
   2  -7   8        3.44        3.77      1.46 o 
  -5  -6   8        1.68        3.60      2.18 o 
  -4  -6   8        6.38        6.27      1.48 o 
  -3  -6   8       39.86       33.54      1.96 o 
  -2  -6   8      177.15      211.70     20.34 o 
  -1  -6   8       69.91       67.80      3.54 o 
   0  -6   8       22.59       21.52      2.47 o 
   1  -6   8        2.46        3.02      1.30 o 
   2  -6   8        2.17       -0.05      1.27 o 
  -5  -5   8       13.26       10.10      2.62 o 
  -4  -5   8        7.71        6.16      2.12 o 
  -3  -5   8        0.46        2.51      1.18 o 
  -2  -5   8       21.79       21.79      1.79 o 
  -1  -5   8       92.84       86.12      3.79 o 
   0  -5   8       16.53       15.41      2.18 o 
   1  -5   8       15.69       16.85      2.31 o 
   2  -5   8       18.84       21.00      2.83 o 
  -5  -4   8        2.84        6.02      2.29 o 
  -4  -4   8        1.49        1.80      1.86 o 
  -3  -4   8       57.21       58.12      3.86 o 
  -2  -4   8       52.97       48.15      2.12 o 
  -1  -4   8       28.04       22.24      2.49 o 
   0  -4   8        6.05        6.67      1.76 o 
   1  -4   8       47.63       51.52      7.53 o 
   2  -4   8        8.59       11.41      1.87 o 
  -5  -3   8        6.75       10.92      2.58 o 
  -4  -3   8       67.31       63.42      3.67 o 
  -3  -3   8       12.98       12.09      1.48 o 
  -2  -3   8       58.86       51.76      2.11 o 
  -1  -3   8        0.82       -0.38      1.38 o 
   0  -3   8       20.34       19.55      2.31 o 
   1  -3   8        5.48        5.03      1.76 o 
   2  -3   8        8.76       11.07      2.22 o 
  -5  -2   8        2.60        4.23      2.22 o 
  -4  -2   8        0.71        1.20      1.78 o 
  -3  -2   8       10.27       11.30      2.14 o 
  -2  -2   8      110.21      113.57      4.09 o 
  -1  -2   8       10.11       13.16      2.05 o 
   0  -2   8        2.81        3.94      1.64 o 
   1  -2   8       46.23       43.41      2.95 o 
   2  -2   8       86.97       97.98      4.28 o 
  -5  -1   8        5.51        6.43      2.35 o 
  -4  -1   8       16.86       18.55      2.66 o 
  -3  -1   8        5.52        9.49      2.03 o 
  -2  -1   8       15.54       16.58      2.24 o 
  -1  -1   8       60.77       54.43      3.12 o 
   0  -1   8        9.44       11.78      2.01 o 
   1  -1   8       25.13       20.88      2.49 o 
   2  -1   8       25.93       25.30      2.70 o 
  -5   0   8        0.54        0.06      2.05 o 
  -4   0   8        0.25       -0.21      1.70 o 
  -3   0   8       99.36       97.59      4.02 o 
  -2   0   8       16.01       16.70      2.24 o 
  -1   0   8        0.55        0.31      1.38 o 
   0   0   8      119.53      104.46      4.02 o 
   1   0   8       32.82       27.21      2.51 o 
   2   0   8       10.97        9.70      2.12 o 
  -5   1   8        5.30        2.79      2.14 o 
  -4   1   8       16.23       20.22      2.72 o 
  -3   1   8        5.30        5.39      1.89 o 
  -2   1   8       15.52       18.44      2.33 o 
  -1   1   8       61.56       49.09      2.96 o 
   0   1   8        9.46       10.42      1.93 o 
   1   1   8       24.90       19.76      2.31 o 
   2   1   8       25.73       26.87      2.70 o 
  -5   2   8        2.65       -0.08      2.10 o 
  -4   2   8        0.66        0.52      1.82 o 
  -3   2   8       10.73       12.79      2.24 o 
  -2   2   8      110.03      105.70      4.09 o 
  -1   2   8        9.91       10.88      1.97 o 
   0   2   8        2.85        2.64      1.49 o 
   1   2   8       44.89       42.50      2.91 o 
   2   2   8       86.55       91.57      4.19 o 
  -5   3   8        6.91        6.06      2.31 o 
  -4   3   8       67.90       65.27      3.77 o 
  -3   3   8       13.17       14.57      2.33 o 
  -2   3   8       59.01       51.31      3.14 o 
  -1   3   8        0.94        0.59      1.42 o 
   0   3   8       21.22       18.40      2.26 o 
   1   3   8        5.42        5.34      1.78 o 
   2   3   8        8.68        8.45      2.12 o 
  -5   4   8        2.80        3.14      2.18 o 
  -4   4   8        1.57        0.76      1.86 o 
  -3   4   8       57.99       56.50      3.42 o 
  -2   4   8       51.85       42.88      3.04 o 
  -1   4   8       27.48       21.32      2.37 o 
   0   4   8        6.08        8.34      1.84 o 
   1   4   8       48.21       47.39      3.06 o 
   2   4   8        8.63        4.67      1.89 o 
  -5   5   8       13.62       13.66      2.70 o 
  -4   5   8        7.33        5.28      2.10 o 
  -3   5   8        0.41        1.13      1.70 o 
  -2   5   8       21.71       24.21      2.68 o 
  -1   5   8       91.79       82.26      3.71 o 
   0   5   8       16.31       15.76      2.18 o 
   1   5   8       15.59       13.37      2.14 o 
   2   5   8       19.14       16.43      2.41 o 
  -5   6   8        1.68        0.08      1.97 o 
  -4   6   8        6.55        7.02      2.26 o 
  -3   6   8       39.05       31.56      2.85 o 
  -2   6   8      176.81      189.26      5.30 o 
  -1   6   8       71.42       64.05      3.40 o 
   0   6   8       22.62       22.32      2.49 o 
   1   6   8        2.65        5.09      1.84 o 
   2   6   8        2.53       -0.98      1.49 o 
  -5   7   8        6.22        5.03      2.22 o 
  -4   7   8       26.13       28.97      3.04 o 
  -3   7   8        0.15        3.16      1.82 o 
  -2   7   8       55.92       59.19      3.37 o 
  -1   7   8       74.16       60.45      3.31 o 
   0   7   8      180.61      163.75      4.95 o 
   1   7   8       98.86       96.18      4.11 o 
   2   7   8        3.70        1.84      1.80 o 
  -4   8   8       20.63       21.97      2.87 o 
  -3   8   8        6.47        8.30      2.12 o 
  -2   8   8        8.01        5.85      1.74 o 
  -1   8   8       15.05       16.91      2.28 o 
   0   8   8       18.62       24.27      2.62 o 
   1   8   8       19.86       20.20      2.52 o 
   2   8   8       19.69       18.65      2.52 o 
  -4   9   8        6.48        9.58      2.37 o 
  -3   9   8        1.31        0.59      1.68 o 
  -2   9   8       11.33        7.78      1.93 o 
  -1   9   8       27.18       27.16      2.52 o 
   0   9   8       39.16       35.74      2.85 o 
   1   9   8        7.67        6.77      1.91 o 
   2   9   8        6.24        9.60      2.08 o 
  -4  10   8        3.02        2.52      2.01 o 
  -3  10   8       12.40       13.69      2.29 o 
  -2  10   8        2.79        3.16      1.68 o 
  -1  10   8        2.80        2.70      1.57 o 
   0  10   8        1.39        2.37      1.74 o 
   1  10   8       10.51        9.83      2.14 o 
   2  10   8        0.51        2.62      1.74 o 
  -4  11   8       47.86       49.19      3.58 o 
  -3  11   8       13.78       10.40      2.18 o 
  -2  11   8       20.77       17.37      2.29 o 
  -1  11   8       13.35        8.30      1.86 o 
   0  11   8       61.77       58.12      3.39 o 
   1  11   8       52.00       52.54      3.29 o 
  -4  12   8        0.85        0.92      1.87 o 
  -3  12   8       27.58       23.41      2.73 o 
  -2  12   8        0.11        0.73      1.43 o 
  -1  12   8       53.04       46.53      3.04 o 
   0  12   8       28.50       29.34      2.83 o 
   1  12   8       33.97       29.93      2.72 o 
  -4  13   8        4.21        3.31      2.07 o 
  -3  13   8        0.03        0.06      1.59 o 
  -2  13   8       12.71       13.25      2.12 o 
  -1  13   8       63.33       60.49      3.31 o 
   0  13   8       39.68       38.40      2.95 o 
   1  13   8        1.47        2.18      1.68 o 
  -3  14   8        6.94        5.68      1.95 o 
  -2  14   8        7.07        5.87      1.86 o 
  -1  14   8        2.70        2.28      1.57 o 
  -2 -13   9        4.84        5.05      1.46 o 
  -1 -13   9       22.37       21.76      2.64 o 
  -3 -12   9       24.85       26.88      2.42 o 
  -2 -12   9        6.38        6.77      1.49 o 
  -1 -12   9        4.06        4.38      1.91 o 
   0 -12   9        4.55        4.05      1.87 o 
  -3 -11   9        6.34        7.05      1.53 o 
  -2 -11   9       16.69       20.29      2.01 o 
  -1 -11   9       20.75       20.23      2.64 o 
   0 -11   9        2.68        2.41      1.76 o 
  -3 -10   9       20.77       23.17      2.01 o 
  -2 -10   9        7.17        7.68      1.47 o 
  -1 -10   9        5.76        7.98      2.05 o 
   0 -10   9        2.87        0.44      1.63 o 
  -3  -9   9       14.27       15.78      4.03 o 
  -2  -9   9        2.09        0.65      1.16 o 
  -1  -9   9       18.02       20.14      2.60 o 
   0  -9   9       10.08       10.08      2.10 o 
   1  -9   9        3.30        2.58      1.82 o 
  -4  -8   9        6.87        7.38      2.28 o 
  -3  -8   9        2.95        2.04      1.26 o 
  -2  -8   9        7.22        6.85      1.39 o 
  -1  -8   9       22.64       17.54      2.51 o 
   0  -8   9       12.72       13.73      2.28 o 
   1  -8   9        5.26        3.16      1.80 o 
  -4  -7   9        2.33        2.46      1.43 o 
  -3  -7   9        7.98        7.64      1.48 o 
  -2  -7   9       21.97       20.95      2.45 o 
  -1  -7   9       17.46       16.35      2.45 o 
   0  -7   9        8.99       11.32      2.20 o 
   1  -7   9       20.56       25.02      2.75 o 
  -4  -6   9        1.66        2.24      2.05 o 
  -3  -6   9        5.03        3.70      1.33 o 
  -2  -6   9       29.37       23.94      2.77 o 
  -1  -6   9       19.94       21.36      2.68 o 
   0  -6   9       24.02       22.26      2.72 o 
   1  -6   9        2.51        3.79      1.86 o 
  -4  -5   9       13.53       16.35      2.72 o 
  -3  -5   9       10.94        9.77      1.56 o 
  -2  -5   9        9.54       13.35      2.39 o 
  -1  -5   9       11.25       14.55      2.41 o 
   0  -5   9        0.76        2.26      1.70 o 
   1  -5   9        2.81        1.01      1.68 o 
  -4  -4   9       13.20       14.00      2.62 o 
  -3  -4   9        7.11        9.31      1.52 o 
  -2  -4   9       24.02       23.93      2.75 o 
  -1  -4   9        5.53        3.79      1.84 o 
   0  -4   9       42.99       43.30      3.16 o 
   1  -4   9       25.30       27.33      2.81 o 
  -4  -3   9        2.94        4.88      2.20 o 
  -3  -3   9        5.63       11.00      2.41 o 
  -2  -3   9        5.42        4.25      1.93 o 
  -1  -3   9       22.83       23.39      2.68 o 
   0  -3   9       57.25       63.38      3.56 o 
   1  -3   9       53.56       56.67      3.56 o 
  -4  -2   9        9.12       13.52      2.62 o 
  -3  -2   9       16.50       20.73      2.73 o 
  -2  -2   9       11.85       15.78      2.56 o 
  -1  -2   9       13.11       15.51      2.49 o 
   0  -2   9       16.80       16.72      2.49 o 
   1  -2   9       51.54       56.32      3.54 o 
  -4  -1   9       13.10       13.31      2.60 o 
  -3  -1   9       11.05       13.14      2.45 o 
  -2  -1   9       31.60       31.00      2.96 o 
  -1  -1   9        0.48       -0.29      1.53 o 
   0  -1   9        7.53        7.52      2.01 o 
   1  -1   9        1.36        3.35      1.70 o 
  -4   0   9        4.26        6.67      2.29 o 
  -3   0   9       25.77       25.21      2.79 o 
  -2   0   9       29.93       35.50      3.02 o 
  -1   0   9       24.20       22.05      2.62 o 
   0   0   9        4.67        2.75      1.74 o 
   1   0   9        0.06        2.66      1.70 o 
  -4   1   9       12.84       15.64      2.66 o 
  -3   1   9       10.99       12.57      2.45 o 
  -2   1   9       31.59       34.42      3.02 o 
  -1   1   9        0.57       -1.30      1.40 o 
   0   1   9        7.02        5.09      1.86 o 
   1   1   9        1.40        3.71      1.80 o 
  -4   2   9        8.89        7.63      2.22 o 
  -3   2   9       16.52       21.92      2.77 o 
  -2   2   9       12.07       13.18      2.45 o 
  -1   2   9       13.01       15.36      2.33 o 
   0   2   9       16.74       17.46      2.45 o 
   1   2   9       51.57       55.23      3.42 o 
  -4   3   9        3.04        1.51      1.95 o 
  -3   3   9        5.62        9.03      2.26 o 
  -2   3   9        5.22        2.66      1.87 o 
  -1   3   9       23.79       22.72      2.54 o 
   0   3   9       57.10       63.86      3.56 o 
   1   3   9       53.07       52.94      3.39 o 
  -4   4   9       13.26       10.14      2.45 o 
  -3   4   9        7.51        7.59      2.12 o 
  -2   4   9       24.26       23.10      2.70 o 
  -1   4   9        5.45        5.01      1.82 o 
   0   4   9       43.46       45.40      3.17 o 
   1   4   9       25.10       26.72      2.75 o 
  -4   5   9       13.36       13.71      2.64 o 
  -3   5   9       10.94       12.07      2.33 o 
  -2   5   9        9.50       11.91      2.33 o 
  -1   5   9       11.55       14.90      2.35 o 
   0   5   9        0.85        2.01      1.72 o 
   1   5   9        2.60       -1.30      1.59 o 
  -4   6   9        1.76        2.87      2.03 o 
  -3   6   9        4.77        4.11      1.89 o 
  -2   6   9       28.79       23.70      2.72 o 
  -1   6   9       20.04       19.53      2.43 o 
   0   6   9       23.78       21.50      2.60 o 
   1   6   9        2.44        1.43      1.74 o 
  -4   7   9        2.42        3.16      2.07 o 
  -3   7   9        7.99        7.21      2.18 o 
  -2   7   9       21.49       18.69      2.56 o 
  -1   7   9       17.04       17.81      2.39 o 
   0   7   9        9.28        9.37      2.18 o 
   1   7   9       21.04       25.59      2.73 o 
  -4   8   9        7.00        5.68      2.22 o 
  -3   8   9        2.91        0.21      1.76 o 
  -2   8   9        7.32        5.11      1.93 o 
  -1   8   9       22.82       19.85      2.41 o 
   0   8   9       12.80       12.11      2.31 o 
   1   8   9        5.07        4.82      1.95 o 
  -3   9   9       14.42       15.59      2.51 o 
  -2   9   9        1.96        0.90      1.59 o 
  -1   9   9       18.42       20.22      2.49 o 
   0   9   9        9.75        7.65      2.12 o 
   1   9   9        3.20        1.89      1.76 o 
  -3  10   9       20.57       17.12      2.66 o 
  -2  10   9        6.82        5.70      1.95 o 
  -1  10   9        5.86        5.66      1.89 o 
   0  10   9        2.86        1.89      1.82 o 
  -3  11   9        6.27        5.05      2.01 o 
  -2  11   9       16.36       15.03      2.39 o 
  -1  11   9       21.02       17.73      2.45 o 
   0  11   9        2.67        5.24      1.86 o 
  -3  12   9       25.21       23.70      2.87 o 
  -2  12   9        6.47        7.27      2.05 o 
  -1  12   9        4.15        4.32      1.87 o 
   0  12   9        4.67        2.87      1.86 o 
  -2  13   9        4.84        2.56      1.72 o 
  -1  13   9       22.75       24.02      2.68 o 
  -2  -7  10        1.88        2.87      2.03 o 
  -1  -7  10        0.45       -0.27      1.82 o 
  -2  -6  10        2.19        2.98      2.03 o 
  -1  -6  10        2.98        1.84      1.95 o 
  -2  -5  10       10.82       11.76      2.54 o 
  -1  -5  10        4.88        7.25      2.26 o 
  -3  -4  10       13.49       17.04      2.95 o 
  -2  -4  10        9.45       13.06      2.56 o 
  -1  -4  10        5.70        3.67      2.05 o 
  -3  -3  10       58.83       65.62      4.05 o 
  -2  -3  10        0.00       -0.96      1.89 o 
  -1  -3  10       16.22       17.69      2.77 o 
   0  -3  10       17.38       17.16      2.66 o 
  -3  -2  10        7.79       12.34      2.75 o 
  -2  -2  10       27.47       27.06      3.23 o 
  -1  -2  10       10.36        7.94      2.31 o 
   0  -2  10       13.99       16.14      2.64 o 
  -3  -1  10        7.68       11.21      2.66 o 
  -2  -1  10       10.01       11.53      2.56 o 
  -1  -1  10        0.46        0.75      1.82 o 
   0  -1  10        0.48        1.99      1.93 o 
  -3   0  10       25.86       34.83      3.39 o 
  -2   0  10        0.01       -1.05      1.87 o 
  -1   0  10        9.85        8.63      2.39 o 
   0   0  10        7.25        7.55      2.24 o 
  -3   1  10        7.88       14.40      2.75 o 
  -2   1  10       10.15       13.12      2.51 o 
  -1   1  10        0.49        1.26      1.70 o 
   0   1  10        0.49        0.55      1.72 o 
  -3   2  10        7.71        9.31      2.51 o 
  -2   2  10       27.70       23.56      2.79 o 
  -1   2  10       10.37        8.68      2.12 o 
   0   2  10       14.06       12.85      2.35 o 
  -3   3  10       58.46       59.29      3.90 o 
  -2   3  10        0.00       -2.41      1.61 o 
  -1   3  10       16.61       14.25      2.41 o 
   0   3  10       17.27       21.23      2.60 o 
  -3   4  10       13.20       13.79      2.68 o 
  -2   4  10        9.59       10.25      2.33 o 
  -1   4  10        5.80        3.19      1.84 o 
  -2   5  10       10.84       10.14      2.29 o 
  -1   5  10        4.75        4.74      1.89 o 
  -2   6  10        2.17       -0.55      1.59 o 
  -1   6  10        3.04        3.33      1.84 o 
  -2   7  10        1.96       -1.28      1.61 o 
  -1   7  10        0.52        1.09      1.57 o 
                                                 
